# Supplementary material for: Knowledge, attitude and perception towards COVID-19 among representative educated sub-Saharan Africans: A cross-sectional study during the exponential phase of the pandemic
Source: PLoS One. 2024 Feb 1;19(2):e0281342. doi: 10.1371/journal.pone.0281342 (PMC10833576; doi:10.1371/journal.pone.0281342)
Supplement: S2 File — (XLSX) [file pone.0281342.s006.xlsx]

## Sheet: data
id	nationty	or_cat	count_res	orp_cat	gender	mstatus	reli	educlevel	educ_cat	agebday	age_cat	areadesc	area_cat	numhhold	totyredu	occup	occup_cat	occupa_cat	sinfocovd	internet	socmedia	maimedia	famfrnd	others	contcovi	trancovi	transcov1	transcov2	transcov3	transcov4	transcov5	transcov6	transcov7	transcov8	transcov9	transcov10	transcov11	transcov12	transcov13	transcov14	clinsym	clinsym1	clinsym2	clinsym3	clinsym4	clinsym5	clinsym6	curvac	nocurvac
1	Cameroon	Central Africa	Cameroon	Central Africa	Male	Single	Christian	Senior Secondary	Vocational/Secondary	30	30-39	City/Town (Urban)	Urban	3	12	Jobless	Unemployed	Student/Unemployed	Social media (WhatsApp, twitter, Instagram, Facebook, etc.)	No	Yes	No	No	No	No	By respiratory droplets when an infected person coughs, sneezes or speaks., Handshake, Touching contaminated surfaces and then touching your face, Eating bush meat or wild animals (like bat)	TRUE	TRUE	TRUE	TRUE	FALSE	TRUE	TRUE	I don't know	FALSE	TRUE	TRUE	TRUE	TRUE	TRUE	Dry cough, Shortness of breath	No	Yes	No	No	Yes	No	No	Yes
2	Cameroon	Central Africa	Cameroon	Central Africa	Male	Single	Others	Bachelor's degree	Undergraduate	29	18-29	City/Town (Urban)	Urban	3	20	Chomeur	Unemployed	Student/Unemployed	Internet websites, Family and Friends, Others	Yes	No	No	Yes	Yes	No	By respiratory droplets when an infected person coughs, sneezes or speaks., Handshake, Touching contaminated surfaces and then touching your face, Eating bushmeat or wild animals (like bats)	TRUE	TRUE	TRUE	TRUE	TRUE	TRUE	I don't know	TRUE	TRUE	I don't know	I don't know	FALSE	I don't know	TRUE	Dry cough, Shortness of breath	No	Yes	No	No	Yes	No	I don't know	Yes
3	Cameroon	Central Africa	Cameroon	Central Africa	Male	Single	Christian	Bachelor's degree	Undergraduate	28	18-29	City/Town (Urban)	Urban	5	16	Enseignant	Public/Private servant excluding academics	Public/Private servant	Internet websites, Social media (WhatsApp, twitter, Instagram, Facebook, etc.), Family and Friends, Others	Yes	Yes	No	Yes	Yes	No	By respiratory droplets when an infected person coughs, sneezes or speaks., Handshake, Touching contaminated surfaces and then touching your face, Eating bushmeat or wild animals (like bats)	TRUE	TRUE	TRUE	TRUE	FALSE	TRUE	FALSE	TRUE	TRUE	FALSE	TRUE	FALSE	FALSE	FALSE	Dry cough,Fever, Shortness of breath	No	Yes	No	Yes	Yes	No	No	Yes
4	Cameroon	Central Africa	Cameroon	Central Africa	Male	Married	Christian	Professional degree	Undergraduate	41	40+	City/Town (Urban)	Urban	6	17	Teaching	Public/Private servant excluding academics	Public/Private servant	Internet websites, Social media (WhatsApp, twitter, Instagram, Facebook, etc.), Media (Television, Newspaper and Radio)	Yes	Yes	Yes	No	No	No	By respiratory droplets when an infected person coughs, sneezes or speaks., Handshake, Touching contaminated surfaces and then touching your face, Eating bush meat or wild animals (like bat)	TRUE	FALSE	FALSE	FALSE	FALSE	TRUE	FALSE	I don't know	TRUE	FALSE	TRUE	TRUE	TRUE	TRUE	Dry cough, Fever, Shortness of breath	No	Yes	No	Yes	Yes	No	No	Yes
5	Cameroon	Central Africa	Cameroon	Central Africa	Female	Single	Christian	Master's degree	Postgraduate	27	18-29	City/Town (Urban)	Urban	5	18	Molecular biologist	Public/Private servant excluding academics	Public/Private servant	Internet websites, Social media (WhatsApp, Twitter, Instagram, Facebook, etc.), Media (Television, Newspaper and Radio), Family and Friends, Hospital	Yes	Yes	Yes	Yes	No	No	By respiratory droplets when an infected person coughs, sneezes or speaks., Contaminated foodstuffs, Touching contaminated surfaces and then touching your face	TRUE	TRUE	TRUE	I don't know	FALSE	TRUE	I don't know	I don't know	I don't know	I don't know	TRUE	TRUE	TRUE	TRUE	Chest pain, Dry cough, Muscle pain, Shortness of breath	Yes	Yes	Yes	No	Yes	No	No	Yes
6	Cameroon	Central Africa	Cameroon	Central Africa	Female	Married	Christian	Master's degree	Postgraduate	34	30-39	City/Town (Urban)	Urban	5	22	Public health officer	Public/Private servant excluding academics	Public/Private servant	Internet websites, Media (Television, Newspaper and Radio)	Yes	No	Yes	No	No	No	By respiratory droplets when an infected person coughs, sneezes or speaks., Touching contaminated surfaces and then touching your face, Contaminated foodstuffs, Eating bush meat or wild animals (like bat)	TRUE	TRUE	TRUE	FALSE	FALSE	TRUE	FALSE	FALSE	FALSE	FALSE	TRUE	TRUE	TRUE	TRUE	Chest pain, Fever, Shortness of breath	No	No	No	Yes	Yes	No	No	Yes
7	Cameroon	Central Africa	The Gambia	West Africa	Male	Single	Christian	Bachelor's degree	Undergraduate	30	30-39	City/Town (Urban)	Urban	3	10	Etudiant	Student	Student/Unemployed	Internet websites, Social media (WhatsApp, twitter, Instagram, Facebook, etc.), Family and Friends	Yes	Yes	No	Yes	No	No	By respiratory droplets when an infected person coughs, sneezes or speaks., Handshake, Touching contaminated surfaces and then touching your face, Eating bushmeat or wild animals (like bats)	TRUE	TRUE	TRUE	TRUE	TRUE	TRUE	TRUE	TRUE	TRUE	FALSE	TRUE	FALSE	TRUE	FALSE	Muscle pain,Dry cough, Chest pain,Fever, Shortness of breath	Yes	Yes	Yes	Yes	Yes	No	No	Yes
8	Cameroon	Central Africa	United States of America		Male	Married	Christian	Master's degree	Postgraduate	31	30-39	City/Town (Suburban)	Rural	4	23	Federal Solutions Architect	Public/Private servant excluding academics	Public/Private servant	Internet websites, Family and Friends, Others	Yes	No	No	Yes	Yes	Yes	By respiratory droplets when an infected person coughs, sneezes or speaks., Handshake, Touching contaminated surfaces and then touching your face	TRUE	TRUE	TRUE	TRUE	I don't know	TRUE	TRUE	TRUE	TRUE	I don't know	TRUE	TRUE	TRUE	TRUE	Dry cough, Chest pain,Fever, Shortness of breath	No	Yes	Yes	Yes	Yes	No	I don't know	Yes
9	Cameroon	Central Africa	Cameroon	Central Africa	Male	Single	Christian	Senior Secondary	Vocational/Secondary	30	30-39	City/Town (Urban)	Urban	3	12	Jobless	Unemployed	Student/Unemployed	Social media (WhatsApp, twitter, Instagram, Facebook, etc.)	No	Yes	No	No	No	No	By respiratory droplets when an infected person coughs, sneezes or speaks., Handshake, Touching contaminated surfaces and then touching your face, Eating bush meat or wild animals (like bat)	TRUE	TRUE	TRUE	TRUE	FALSE	TRUE	TRUE	I don't know	FALSE	TRUE	TRUE	TRUE	TRUE	TRUE	Dry cough, Shortness of breath	No	Yes	No	No	Yes	No	No	Yes
10	Cameroon	Central Africa	Cameroon	Central Africa	Male	Single	Christian	Master's degree	Postgraduate	25	18-29	City/Town (Urban)	Urban	2	14	Traducteur	Entrepreneur	Public/Private servant	Internet websites, Social media (WhatsApp, twitter, Instagram, Facebook, etc.), Family and Friends, Others	Yes	Yes	No	Yes	Yes	No	By respiratory droplets when an infected person coughs, sneezes or speaks., Handshake, Touching contaminated surfaces and then touching your face, Blood transfusion, Eating bushmeat or wild animals (like bats), Others	TRUE	TRUE	TRUE	TRUE	TRUE	TRUE	FALSE	TRUE	TRUE	FALSE	TRUE	FALSE	FALSE	FALSE	Muscle pain,Dry cough, Chest pain,Fever, Shortness of breath	Yes	Yes	Yes	Yes	Yes	No	No	I don't know
11	Cameroon	Central Africa	Germany		Male	Single	Christian	Bachelor's degree	Undergraduate	27	18-29	City/Town (Urban)	Urban	5	18	Student	Student	Student/Unemployed	Internet websites	Yes	No	No	No	No	No	By respiratory droplets when an infected person coughs, sneezes or speaks., Handshake, Touching contaminated surfaces and then touching your face, Contaminated foodstuffs, Eating bush meat or wild animals (like bat)	TRUE	TRUE	TRUE	FALSE	FALSE	TRUE	TRUE	I don't know	FALSE	TRUE	TRUE	TRUE	TRUE	TRUE	Dry cough, Chest pain, Fever, Shortness of breath	No	Yes	Yes	Yes	Yes	No	I don't know	Yes
12	Cameroon	Central Africa	Germany		Male	Single	Christian	Master's degree	Postgraduate	29	18-29	City/Town (Urban)	Urban	2	18	Accountant	Public/Private servant excluding academics	Public/Private servant	Social media (WhatsApp, twitter, Instagram, Facebook, etc.), Media (Television, Newspaper and Radio), Family and Friends	No	Yes	Yes	Yes	No	No	By respiratory droplets when an infected person coughs, sneezes or speaks., Handshake, Touching contaminated surfaces and then touching your face	TRUE	TRUE	TRUE	I don't know	FALSE	TRUE	FALSE	I don't know	I don't know	FALSE	TRUE	TRUE	TRUE	TRUE	Dry cough, Fever, Shortness of breath	No	Yes	No	Yes	Yes	No	No	I don't know
13	Democratic Republic of Congo	Central Africa	Democratic Republic of Congo	Central Africa	Male	Married	Christian	Bachelor's degree	Undergraduate	30	30-39	City/Town (Urban)	Urban	3	16	Enseignant	Public/Private servant excluding academics	Public/Private servant	Internet websites, Social media (WhatsApp, twitter, Instagram, Facebook, etc.), Family and Friends, Others	Yes	Yes	No	Yes	Yes	No	By respiratory droplets when an infected person coughs, sneezes or speaks., Handshake, Touching contaminated surfaces and then touching your face	TRUE	TRUE	TRUE	FALSE	I don't know	I don't know	FALSE	TRUE	TRUE	I don't know	FALSE	I don't know	FALSE	I don't know	Fever, Shortness of breath	No	No	No	Yes	Yes	No	No	Yes
14	Cameroon	Central Africa	Cameroon	Central Africa	Female	Married	Christian	Master's degree	Postgraduate	42	40+	City/Town (Urban)	Urban	6	16	Teaching	Public/Private servant excluding academics	Public/Private servant	Media (Television, Newspaper and Radio)	No	No	Yes	No	No	No	By respiratory droplets when an infected person coughs, sneezes or speaks., Handshake, Touching contaminated surfaces and then touching your face, Eating bush meat or wild animals (like bat)	TRUE	TRUE	TRUE	TRUE	FALSE	TRUE	FALSE	TRUE	FALSE	TRUE	TRUE	TRUE	TRUE	TRUE	Dry cough, Fever, Shortness of breath	No	Yes	No	Yes	Yes	No	No	Yes
15	Cameroon	Central Africa	Kenya	East Africa	Male	Married	Christian	Master's degree	Postgraduate	32	30-39	City/Town (Urban)	Urban	1	17	Engineer	Public/Private servant excluding academics	Public/Private servant	Internet websites	Yes	No	No	No	No	Yes	Touch contaminated surfaces and then touch your face	TRUE	TRUE	TRUE	TRUE	I don't know	I don't know	FALSE	TRUE	TRUE	TRUE	TRUE	I don't know	TRUE	I don't know	Chest pain, Fever, Shortness of breath or difficulty breathing	No	No	Yes	Yes	Yes	No	No	Yes
16	Cameroon	Central Africa	Cameroon	Central Africa	Female	Single	Christian	Senior Secondary	Vocational/Secondary	18	18-29	City/Town (Urban)	Urban	11	18	Unemployed	Unemployed	Student/Unemployed	Internet websites, Media (Television, Newspaper and Radio), Family and Friends	Yes	No	Yes	Yes	No	No	By respiratory droplets when an infected person coughs, sneezes or speaks., Contaminated foodstuffs, Handshake, Touching contaminated surfaces and then touching your face	TRUE	TRUE	TRUE	FALSE	I don't know	I don't know	I don't know	I don't know	FALSE	FALSE	TRUE	TRUE	TRUE	TRUE	Dry cough, Fever, Muscle pain, Shortness of breath	Yes	Yes	No	Yes	Yes	No	No	Yes
17	Cameroon	Central Africa	Cape Verde	West Africa	Male	Married	Christian	Master's	Postgraduate	33	30-39	City (Urban)	Urban	4	27	Teacher	Public/Private servant excluding academics	Public/Private servant	Internet websites, Others	Yes	Yes	No	No	Yes	Yes	By respiratory droplets when an infected person coughs, sneezes or speaks., Touching contaminated surfaces and then touching your face	TRUE	TRUE	TRUE	TRUE	FALSE	TRUE	FALSE	TRUE	TRUE	FALSE	FALSE	FALSE	FALSE	FALSE	Dry cough, Chest pain, Fever, Shortness of breath	Yes	Yes	Yes	Yes	Yes	Yes	No	Yes
18	Cameroon	Central Africa	Cameroon	Central Africa	Male	Single	Christian	Master's degree	Postgraduate	31	30-39	City/Town (Urban)	Urban	5	21	non	Unemployed	Student/Unemployed	Internet websites, Social media (WhatsApp, twitter, Instagram, Facebook, etc.), Family and Friends	Yes	Yes	Yes	Yes	No	No	By respiratory droplets when an infected person coughs, sneezes or speaks., Handshake, Touching contaminated surfaces and then touching your face	FALSE	TRUE	TRUE	I don't know	FALSE	TRUE	FALSE	I don't know	FALSE	FALSE	TRUE	TRUE	TRUE	TRUE	Dry cough, Chest pain, Fever, Shortness of breath	No	Yes	Yes	Yes	Yes	No	No	Yes
19	Cameroon	Central Africa	Cameroon	Central Africa	Female	Married	Christian	Master's degree	Postgraduate	28	18-29	City/Town (Urban)	Urban	6	12	Student	Student	Student/Unemployed	Internet websites	Yes	Yes	Yes	No	No	No	By respiratory droplets when an infected person coughs, sneezes or speaks., Handshake, Touching contaminated surfaces and then touching your face, Contaminated foodstuffs	TRUE	TRUE	TRUE	FALSE	FALSE	TRUE	FALSE	I don't know	FALSE	FALSE	TRUE	TRUE	TRUE	TRUE	Dry cough, Fever, Shortness of breath	No	Yes	No	Yes	Yes	No	No	Yes
20	Cameroon	Central Africa	Cameroon	Central Africa	Female	Married	Christian	Doctorate	Postgraduate	38	30-39	City/Town (Urban)	Urban	7	21	Business	Entrepreneur	Public/Private servant	Social media (WhatsApp, Twitter, Instagram, Facebook, etc.)	No	Yes	No	No	No	No	By respiratory droplets when an infected person coughs, sneezes or speaks., Blood transfusion, Handshake, Touching contaminated surfaces and then touching your face	TRUE	TRUE	TRUE	TRUE	TRUE	I don't know	I don't know	TRUE	TRUE	TRUE	TRUE	TRUE	TRUE	TRUE	Chest pain, Dry cough, Fever, Muscle pain, Shortness of breath	Yes	Yes	Yes	Yes	Yes	No	No	Yes
21	Cameroon	Central Africa	Cameroon	Central Africa	Male	Single	Christian	Professional degree	Undergraduate	23	18-29	City/Town (Urban)	Urban	9	14	Dental Therapy	Health Professionals	Public/Private servant	Internet websites, Social media (WhatsApp, twitter, Instagram, Facebook, etc.), Media (Television, Newspaper and Radio), Family and Friends	Yes	Yes	Yes	Yes	No	No	By respiratory droplets when an infected person coughs, sneezes or speaks., Handshake, Touching contaminated surfaces and then touching your face, Contaminated foodstuffs	TRUE	TRUE	TRUE	I don't know	I don't know	I don't know	I don't know	I don't know	I don't know	I don't know	TRUE	TRUE	TRUE	TRUE	Dry cough, Chest pain, Fever, Shortness of breath	No	Yes	Yes	Yes	Yes	No	I don't know	Yes
22	Cameroon	Central Africa	Cameroon	Central Africa	Male	Single	Christian	Professional degree	Undergraduate	29	18-29	City/Town (Urban)	Urban	2	12	Accountant	Public/Private servant excluding academics	Public/Private servant	Social media (WhatsApp, twitter, Instagram, Facebook, etc.)	No	Yes	No	No	No	No	By respiratory droplets when an infected person coughs, sneezes or speaks., Handshake, Touching contaminated surfaces and then touching your face, Blood transfusion, Contaminated foodstuffs	TRUE	TRUE	TRUE	TRUE	TRUE	TRUE	FALSE	I don't know	FALSE	FALSE	TRUE	TRUE	TRUE	TRUE	Dry cough, Fever, Shortness of breath	No	Yes	No	Yes	Yes	No	No	Yes
23	Cameroon	Central Africa	Cameroon	Central Africa	Male	Single	Christian	Doctorate	Postgraduate	33	30-39	City/Town (Urban)	Urban	1	20	lecturer	Academic/Researcher	Public/Private servant	Media (Television, Newspaper and Radio)	No	No	Yes	No	No	No	By respiratory droplets when an infected person coughs, sneezes or speaks., Handshake, Touching contaminated surfaces and then touching your face, Contaminated foodstuffs, Eating bush meat or wild animals (like bat)	TRUE	TRUE	TRUE	TRUE	TRUE	TRUE	FALSE	I don't know	TRUE	TRUE	TRUE	TRUE	TRUE	TRUE	Dry cough, Fever, Shortness of breath	No	Yes	No	Yes	Yes	No	No	Yes
24	Cameroon	Central Africa	Cameroon	Central Africa	Female	Married	Christian	Associate degree	Undergraduate	43	40+	City/Town (Urban)	Urban	5	14	Enseignante	Public/Private servant excluding academics	Public/Private servant	Internet websites, Social media (WhatsApp, twitter, Instagram, Facebook, etc.), Family and Friends, Others	Yes	Yes	No	Yes	Yes	No	By respiratory droplets when an infected person coughs, sneezes or speaks., Handshake, Touching contaminated surfaces and then touching your face	TRUE	TRUE	TRUE	TRUE	TRUE	TRUE	I don't know	TRUE	TRUE	FALSE	TRUE	I don't know	FALSE	I don't know	Dry cough,Fever, Shortness of breath	No	Yes	No	Yes	Yes	No	I don't know	Yes
25	Cameroon	Central Africa	Germany		Female	Married	Christian	Bachelor's degree	Undergraduate	28	18-29	City/Town (Suburban)	Rural	2	16	Etudiante	Student	Student/Unemployed	Internet websites	Yes	No	No	No	No	No	By respiratory droplets when an infected person coughs, sneezes or speaks., Handshake, Touching contaminated surfaces and then touching your face, Blood transfusion, Eating bushmeat or wild animals (like bats)	TRUE	I don't know	TRUE	TRUE	I don't know	TRUE	I don't know	TRUE	TRUE	I don't know	TRUE	FALSE	I don't know	I don't know	Dry cough,Fever, Shortness of breath	No	Yes	No	Yes	Yes	No	No	Yes
26	Cameroon	Central Africa	Cameroon	Central Africa	Female	Single	Christian	Master's degree	Postgraduate	23	18-29	City/Town (Urban)	Urban	3	18	chomage	Unemployed	Student/Unemployed	Internet websites, Others	Yes	No	No	No	Yes	No	By respiratory droplets when an infected person coughs, sneezes or speaks., Handshake, Touching contaminated surfaces and then touching your face, Others	TRUE	TRUE	TRUE	TRUE	TRUE	I don't know	TRUE	TRUE	TRUE	I don't know	TRUE	FALSE	I don't know	I don't know	Dry cough, Chest pain,Fever, Shortness of breath, Others	No	Yes	Yes	Yes	Yes	Yes	No	Yes
27	Cameroon	Central Africa	Cameroon	Central Africa	Male	Single	Christian	Master's degree	Postgraduate	28	18-29	City/Town (Urban)	Urban	2	23	Researcher	Academic/Researcher	Public/Private servant	Internet websites, Social media (WhatsApp, twitter, Instagram, Facebook, etc.), Media (Television, Newspaper and Radio), Family and Friends	Yes	Yes	Yes	Yes	No	No	By respiratory droplets when an infected person coughs, sneezes or speaks., Handshake, Touching contaminated surfaces and then touching your face	TRUE	TRUE	TRUE	FALSE	TRUE	TRUE	FALSE	I don't know	FALSE	TRUE	TRUE	TRUE	TRUE	TRUE	Dry cough, Fever, Shortness of breath	No	Yes	No	Yes	Yes	No	No	Yes
28	Cameroon	Central Africa	Cape Verde	West Africa	Male	Married	Christian	Master's	Postgraduate	33	30-39	City (Urban)	Urban	4	27	Teacher	Public/Private servant excluding academics	Public/Private servant	Internet websites	Yes	No	No	No	No	Yes	By respiratory droplets when an infected person coughs, sneezes or speaks., Touching contaminated surfaces and then touching your face	TRUE	TRUE	TRUE	TRUE	FALSE	TRUE	FALSE	TRUE	TRUE	FALSE	FALSE	FALSE	FALSE	FALSE	Dry cough, Chest pain, Fever, Shortness of breath	No	Yes	Yes	Yes	Yes	Yes	No	Yes
29	Cameroon	Central Africa	Cameroon	Central Africa	Male	Married	Christian	Doctorate	Postgraduate	47	40+	City/Town (Suburban)	Rural	7	24	Lecturer	Academic/Researcher	Public/Private servant	Media (Television, Newspaper and Radio)	No	No	Yes	No	No	No	By respiratory droplets when an infected person coughs, sneezes or speaks., Handshake, Touching contaminated surfaces and then touching your face, Contaminated foodstuffs	TRUE	TRUE	TRUE	FALSE	TRUE	TRUE	TRUE	I don't know	FALSE	FALSE	TRUE	TRUE	TRUE	TRUE	Dry cough, Fever, Shortness of breath	No	Yes	No	Yes	Yes	No	No	Yes
30	Cameroon	Central Africa	Cameroon	Central Africa	Female	Single	Christian	Master's degree	Postgraduate	25	18-29	City/Town (Urban)	Urban	5	18	Traductrice	Entrepreneur	Public/Private servant	Internet websites, Social media (WhatsApp, twitter, Instagram, Facebook, etc.), Family and Friends	Yes	Yes	No	Yes	No	Yes	By respiratory droplets when an infected person coughs, sneezes or speaks., Handshake, Touching contaminated surfaces and then touching your face	TRUE	I don't know	TRUE	TRUE	I don't know	TRUE	I don't know	TRUE	FALSE	I don't know	TRUE	I don't know	I don't know	I don't know	Muscle pain,Dry cough,Fever, Shortness of breath	Yes	Yes	No	Yes	Yes	No	No	No
31	Cameroon	Central Africa	France		Male	Single	Christian	Master's degree	Postgraduate	26	18-29	City/Town (Urban)	Urban	1	21	Etudiant	Student	Student/Unemployed	Others	No	No	No	No	Yes	No	By respiratory droplets when an infected person coughs, sneezes or speaks., Handshake, Touching contaminated surfaces and then touching your face, Contaminated foodstuffs	TRUE	TRUE	TRUE	TRUE	I don't know	TRUE	FALSE	TRUE	TRUE	FALSE	TRUE	FALSE	FALSE	FALSE	Dry cough,Fever, Shortness of breath	No	Yes	No	Yes	Yes	No	No	Yes
32	Cameroon	Central Africa	United States of America		Male	Single	Others	Vocational	Vocational/Secondary	47	40+	City/Town (Urban)	Urban	2		Nurse	Health Professionals	Public/Private servant	Internet websites, Social media (WhatsApp, Twitter, Instagram, Facebook, etc.), Media (Television, Newspaper and Radio)	Yes	Yes	Yes	No	No	Yes	By respiratory droplets when an infected person coughs, sneezes or speaks., Contaminated foodstuffs, Handshake, Touching contaminated surfaces and then touching your face	TRUE	TRUE	TRUE	TRUE	FALSE	TRUE	FALSE	TRUE	FALSE	TRUE	TRUE	TRUE	TRUE	TRUE	Dry cough, Fever, Muscle pain, Shortness of breath	Yes	Yes	No	Yes	Yes	No	No	Yes
33	Cameroon	Central Africa	Cameroon	Central Africa	Male	Single	Islam	Professional degree	Undergraduate	27	18-29	City/Town (Urban)	Urban	1	20	Teacher	Public/Private servant excluding academics	Public/Private servant	Internet websites	Yes	No	No	No	No	No	By respiratory droplets when an infected person coughs, sneezes or speaks., Handshake, Touching contaminated surfaces and then touching your face, Contaminated foodstuffs	TRUE	TRUE	TRUE	TRUE	I don't know	I don't know	I don't know	TRUE	I don't know	I don't know	TRUE	TRUE	TRUE	I don't know	Dry cough, Fever, Shortness of breath	No	Yes	No	Yes	Yes	No	I don't know	Yes
34	Cameroon	Central Africa	Cameroon	Central Africa	Female	Single	Others	Bachelor's degree	Undergraduate	26	18-29	City/Town (Urban)	Urban	6	16	Military	Public/Private servant excluding academics	Public/Private servant	Internet websites, Others	Yes	No	No	No	Yes	No	By respiratory droplets when an infected person coughs, sneezes or talks., Touch contaminated surfaces and then touch your face	TRUE	FALSE	TRUE	TRUE	FALSE	TRUE	TRUE	TRUE	TRUE	FALSE	TRUE	FALSE	FALSE	I don't know	Dry cough, Chest pain, Fever, Shortness of breath or difficulty breathing	No	Yes	Yes	Yes	Yes	No	No	Yes
35	Cameroon	Central Africa	Cameroon	Central Africa	Female	Single	Christian	Bachelor's degree	Undergraduate	49	40+	City/Town (Urban)	Urban	6	16	Cadre	Public/Private servant excluding academics	Public/Private servant	Internet websites, Social media (WhatsApp, twitter, Instagram, Facebook, etc.), Family and Friends, Others	Yes	Yes	No	Yes	Yes	Yes	By respiratory droplets when an infected person coughs, sneezes or speaks., Handshake, Touching contaminated surfaces and then touching your face, Eating bushmeat or wild animals (like bats)	TRUE	TRUE	TRUE	TRUE	I don't know	TRUE	TRUE	TRUE	TRUE	TRUE	FALSE	FALSE	FALSE	TRUE	Muscle pain,Dry cough, Chest pain,Fever, Shortness of breath	Yes	Yes	Yes	Yes	Yes	No	No	Yes
36	Cameroon	Central Africa	Cameroon	Central Africa	Female	Married	Christian	Master's degree	Postgraduate	28	18-29	City/Town (Urban)	Urban	3	28	Sans emploi	Unemployed	Student/Unemployed	Internet websites, Family and Friends	Yes	No	No	Yes	No	No	By respiratory droplets when an infected person coughs, sneezes or speaks., Handshake, Touching contaminated surfaces and then touching your face, Eating bushmeat or wild animals (like bats)	TRUE	TRUE	TRUE	TRUE	I don't know	TRUE	I don't know	TRUE	TRUE	FALSE	TRUE	FALSE	I don't know	FALSE	Dry cough,Fever, Shortness of breath	No	Yes	No	Yes	Yes	No	No	Yes
37	Cameroon	Central Africa	Ghana	West Africa	Female	Single	Christian	Master's degree	Postgraduate	26	18-29	City/Town (Urban)	Urban	1	23	Student	Student	Student/Unemployed	Internet websites, Social media (WhatsApp, twitter, Instagram, Facebook, etc.), Media (Television, Newspaper and Radio), Family and Friends	Yes	Yes	Yes	Yes	No	No	By respiratory droplets when an infected person coughs, sneezes or speaks., Handshake, Touching contaminated surfaces and then touching your face	TRUE	TRUE	FALSE	I don't know	FALSE	I don't know	I don't know	I don't know	FALSE	FALSE	TRUE	TRUE	TRUE	TRUE	Muscle pain, Dry cough, Chest pain, Fever, Shortness of breath	Yes	Yes	Yes	Yes	Yes	No	No	Yes
38	Cameroon	Central Africa	United States of America		Male	Married	Christian	Bachelor's degree	Undergraduate	31	30-39	City/Town (Suburban)	Rural	4	18	Gestionnaire d’un cabinet médical.	Public/Private servant excluding academics	Public/Private servant	Internet websites, Social media (WhatsApp, twitter, Instagram, Facebook, etc.), Family and Friends	Yes	Yes	No	Yes	No	Yes	By respiratory droplets when an infected person coughs, sneezes or speaks., Handshake, Touching contaminated surfaces and then touching your face, Contaminated foodstuffs	TRUE	TRUE	TRUE	TRUE	TRUE	TRUE	FALSE	TRUE	TRUE	FALSE	TRUE	I don't know	I don't know	I don't know	Chest pain,Fever, Shortness of breath	No	No	Yes	Yes	Yes	No	No	Yes
39	Cameroon	Central Africa	Ghana	West Africa	Female	Single	Christian	Master's degree	Postgraduate	43	40+	City/Town (Urban)	Urban	1	18	Sales Manager	Public/Private servant excluding academics	Public/Private servant	Internet websites, Social media (WhatsApp, twitter, Instagram, Facebook, etc.), Media (Television, Newspaper and Radio), Family and Friends	Yes	Yes	Yes	Yes	No	Yes	By respiratory droplets when an infected person coughs, sneezes or speaks., Handshake, Touching contaminated surfaces and then touching your face	TRUE	TRUE	TRUE	FALSE	FALSE	TRUE	FALSE	FALSE	FALSE	FALSE	TRUE	TRUE	TRUE	TRUE	Dry cough, Chest pain, Fever, Shortness of breath	No	Yes	Yes	Yes	Yes	No	No	Yes
40	Cameroon	Central Africa	Cameroon	Central Africa	Female	Married	Christian	Doctorate	Postgraduate	39	30-39	City/Town (Urban)	Urban	7	20	Médecin	Health Professionals	Public/Private servant	Internet websites, Social media (WhatsApp, twitter, Instagram, Facebook, etc.), Others	Yes	Yes	No	No	Yes	Yes	By respiratory droplets when an infected person coughs, sneezes or speaks., Handshake, Touching contaminated surfaces and then touching your face, Eating bushmeat or wild animals (like bats)	TRUE	TRUE	TRUE	TRUE	FALSE	TRUE	FALSE	TRUE	TRUE	FALSE	TRUE	FALSE	TRUE	FALSE	Muscle pain,Dry cough, Chest pain,Fever, Shortness of breath	Yes	Yes	Yes	Yes	Yes	No	No	Yes
41	Cameroon	Central Africa	Cameroon	Central Africa	Female	Married	Christian	Master's degree	Postgraduate	30	30-39	City/Town (Urban)	Urban	6	20	Researcher	Academic/Researcher	Public/Private servant	Internet websites, Social media (WhatsApp, twitter, Instagram, Facebook, etc.), Media (Television, Newspaper and Radio), Family and Friends	Yes	Yes	Yes	Yes	No	No	By respiratory droplets when an infected person coughs, sneezes or speaks., Touching contaminated surfaces and then touching your face, Contaminated foodstuffs	TRUE	TRUE	TRUE	TRUE	FALSE	TRUE	FALSE	I don't know	FALSE	TRUE	TRUE	TRUE	TRUE	TRUE	Dry cough, Chest pain, Fever, Shortness of breath, Inability to smell, blues toes	No	Yes	Yes	Yes	Yes	Yes	No	Yes
42	Cameroon	Central Africa	Cameroon	Central Africa	Male	Single	Christian	Bachelor's degree	Undergraduate	26	18-29	City/Town (Suburban)	Rural	3	19	Teacher	Public/Private servant excluding academics	Public/Private servant	Social media (WhatsApp, twitter, Instagram, Facebook, etc.), Media (Television, Newspaper and Radio), Family and Friends	No	Yes	Yes	Yes	No	No	By respiratory droplets when an infected person coughs, sneezes or speaks., Handshake, Touching contaminated surfaces and then touching your face, Contaminated foodstuffs	TRUE	TRUE	TRUE	TRUE	I don't know	TRUE	I don't know	TRUE	FALSE	TRUE	TRUE	TRUE	TRUE	TRUE	Dry cough, Chest pain, Fever, Shortness of breath	No	Yes	Yes	Yes	Yes	No	No	Yes
43	Central African Republic	Central Africa	Senegal	West Africa	Male	Married	Christian	Master's degree	Postgraduate	37	30-39	City/Town (Urban)	Urban	4	18	Ingénieur Informaticien	Public/Private servant excluding academics	Public/Private servant	Internet websites, Social media (WhatsApp, twitter, Instagram, Facebook, etc.)	Yes	Yes	No	No	No	Yes	By respiratory droplets when an infected person coughs, sneezes or speaks., Handshake, Touching contaminated surfaces and then touching your face	TRUE	TRUE	TRUE	TRUE	TRUE	TRUE	I don't know	TRUE	TRUE	FALSE	TRUE	I don't know	TRUE	I don't know	Muscle pain,Dry cough, Chest pain,Fever, Shortness of breath	Yes	Yes	Yes	Yes	Yes	Yes	No	Yes
44	Cameroon	Central Africa	Cameroon	Central Africa	Female	Married	Christian	Bachelor's degree	Undergraduate	38	30-39	City/Town (Urban)	Urban	7	15	Data clerk	Public/Private servant excluding academics	Public/Private servant	Internet websites, Social media (WhatsApp, twitter, Instagram, Facebook, etc.), Media (Television, Newspaper and Radio), Family and Friends	Yes	Yes	Yes	Yes	No	Yes	By respiratory droplets when an infected person coughs, sneezes or speaks.	TRUE	TRUE	TRUE	FALSE	FALSE	TRUE	FALSE	FALSE	FALSE	FALSE	TRUE	TRUE	TRUE	TRUE	Muscle pain, Dry cough, Chest pain, Fever, Shortness of breath	Yes	Yes	Yes	Yes	Yes	No	No	Yes
45	Cameroon	Central Africa	Cameroon	Central Africa	Male	Married	Christian	Bachelor's degree	Undergraduate	36	30-39	City/Town (Urban)	Urban	8	16	chercheur	Academic/Researcher	Public/Private servant	Internet websites, Social media (WhatsApp, twitter, Instagram, Facebook, etc.), Family and Friends, Others	Yes	Yes	No	Yes	Yes	No	By respiratory droplets when an infected person coughs, sneezes or speaks., Touching contaminated surfaces and then touching your face	TRUE	I don't know	TRUE	TRUE	TRUE	TRUE	I don't know	TRUE	TRUE	I don't know	TRUE	TRUE	TRUE	I don't know	Dry cough,Fever, Shortness of breath	No	Yes	No	Yes	Yes	No	No	Yes
46	Cameroon	Central Africa	Cameroon	Central Africa	Female	Married	Christian	Bachelor's degree	Undergraduate	28	18-29	City/Town (Urban)	Urban	3	17	House wife	Others	Public/Private servant	Internet websites, Media (Television, Newspaper and Radio)	Yes	No	Yes	No	No	No	By respiratory droplets when an infected person coughs, sneezes or speaks., Handshake, Touching contaminated surfaces and then touching your face	TRUE	TRUE	TRUE	TRUE	TRUE	TRUE	FALSE	TRUE	FALSE	TRUE	TRUE	TRUE	TRUE	TRUE	Dry cough, Chest pain, Fever, Shortness of breath	No	Yes	Yes	Yes	Yes	No	I don't know	I don't know
47	Cameroon	Central Africa	Finland		Male	Single	Christian	Bachelor's degree	Undergraduate	29	18-29	City/Town (Urban)	Urban	2	23	Business man	Entrepreneur	Public/Private servant	Social media (WhatsApp, twitter, Instagram, Facebook, etc.), Media (Television, Newspaper and Radio), Family and Friends	No	Yes	Yes	Yes	No	Yes	By respiratory droplets when an infected person coughs, sneezes or speaks.	TRUE	TRUE	TRUE	TRUE	TRUE	TRUE	FALSE	I don't know	TRUE	TRUE	TRUE	FALSE	TRUE	TRUE	Muscle pain, Dry cough, Chest pain, Fever, Shortness of breath	Yes	Yes	Yes	Yes	Yes	No	No	Yes
48	Cameroon	Central Africa	United Arabs Emirate		Male	Single	Christian	Vocational, Others	Vocational/Secondary	30	30-39	City/Town (Urban)	Urban	2	4	HSE ADVISER	Public/Private servant excluding academics	Public/Private servant	Internet websites, Social media (WhatsApp, twitter, Instagram, Facebook, etc.), Media (Television, Newspaper and Radio)	Yes	Yes	Yes	No	No	No	By respiratory droplets when an infected person coughs, sneezes or speaks., Handshake, Touching contaminated surfaces and then touching your face, Blood transfusion, Eating bush meat or wild animals (like bat), Touching nose eye face or mouth with conterminated surface or hand	TRUE	TRUE	TRUE	FALSE	FALSE	TRUE	TRUE	I don't know	FALSE	TRUE	TRUE	TRUE	TRUE	TRUE	Dry cough, Chest pain, Fever, Shortness of breath, Headache	No	Yes	No	Yes	Yes	Yes	No	Yes
49	Cameroon	Central Africa	Cameroon	Central Africa	Female	Single	Christian	Master's degree	Postgraduate	32	30-39	City (Rural)	Rural	6	18	Humanitaire	Public/Private servant excluding academics	Public/Private servant	Others	No	No	No	No	Yes	No	By respiratory droplets when an infected person coughs, sneezes or speaks., Handshake, Touching contaminated surfaces and then touching your face, Eating bushmeat or wild animals (like bats)	TRUE	FALSE	TRUE	TRUE	FALSE	TRUE	FALSE	TRUE	TRUE	FALSE	TRUE	FALSE	FALSE	FALSE	Muscle pain,Dry cough,Fever, Shortness of breath, Others	Yes	Yes	No	Yes	Yes	No	No	Yes
50	Cameroon	Central Africa	Cameroon	Central Africa	Male	Single	Christian	Associate degree	Undergraduate	30	30-39	City/Town (Urban)	Urban	3	5	Entrepreneur	Entrepreneur	Public/Private servant	Internet websites, Social media (WhatsApp, Twitter, Instagram, Facebook, etc.), Media (Television, Newspaper and Radio), Family and Friends	Yes	Yes	Yes	Yes	No	No	By respiratory droplets when an infected person coughs, sneezes or speaks.	TRUE	TRUE	TRUE	I don't know	TRUE	I don't know	I don't know	I don't know	I don't know	I don't know	TRUE	I don't know	TRUE	TRUE	Dry cough, Fever, Shortness of breath	No	Yes	No	Yes	Yes	No	No	Yes
51	Cameroon	Central Africa	Cameroon	Central Africa	Female	Single	Christian	Bachelor's degree	Undergraduate	27	18-29	City/Town (Suburban)	Rural	4	19	Teacher	Public/Private servant excluding academics	Public/Private servant	Internet websites, Social media (WhatsApp, Twitter, Instagram, Facebook, etc.), Media (Television, Newspaper and Radio), Family and Friends	Yes	Yes	Yes	Yes	No	No	By respiratory droplets when an infected person coughs, sneezes or speaks.	TRUE	TRUE	TRUE	TRUE	FALSE	TRUE	FALSE	FALSE	FALSE	FALSE	TRUE	TRUE	TRUE	TRUE	Dry cough, Shortness of breath	No	Yes	No	No	Yes	No	No	Yes
52	Cameroon	Central Africa	Senegal	West Africa	Female	Married	Christian	Senior Secondary	Vocational/Secondary	38	30-39	City/Town (Urban)	Urban	5	12	house wife	Others	Public/Private servant	Internet websites, Media (Television, Newspaper and Radio)	Yes	No	Yes	No	No	No	By respiratory droplets when an infected person coughs, sneezes or speaks., Blood transfusion, Contaminated foodstuffs, Eating bush meat or wild animals (like bat), Handshake, Touching contaminated surfaces and then touching your face	TRUE	TRUE	TRUE	TRUE	TRUE	I don't know	TRUE	TRUE	I don't know	TRUE	TRUE	TRUE	TRUE	TRUE	Chest pain, Dry cough, Fever, Muscle pain, Shortness of breath	Yes	Yes	Yes	Yes	Yes	No	No	Yes
53	Cameroon	Central Africa	Cameroon	Central Africa	Male	Prefer not to answer	Christian	Vocational	Vocational/Secondary	47	40+	City/Town (Urban)	Urban	2	2	Sole proprietor	Public/Private servant excluding academics	Public/Private servant	Internet websites	Yes	No	No	Yes	No	No	By respiratory droplets when an infected person coughs, sneezes or speaks., Handshake, Touching contaminated surfaces and then touching your face	TRUE	TRUE	TRUE	FALSE	FALSE	TRUE	FALSE	TRUE	FALSE	FALSE	TRUE	TRUE	TRUE	TRUE	Dry cough, Fever, Shortness of breath	No	No	No	Yes	Yes	No	I don't know	Yes
54	Cameroon	Central Africa	Cameroon	Central Africa	Female	Single	Christian	Bachelor's degree	Undergraduate	26	18-29	City/Town (Urban)	Urban	7	18	Etudiante	Student	Student/Unemployed	Internet websites, Social media (WhatsApp, twitter, Instagram, Facebook, etc.), Media (Television, Newspaper and Radio)	Yes	Yes	Yes	No	No	No	By respiratory droplets when an infected person coughs, sneezes or speaks., Handshake, Touching contaminated surfaces and then touching your face, Eating bush meat or wild animals (like bat)	TRUE	TRUE	FALSE	FALSE	FALSE	TRUE	FALSE	I don't know	FALSE	TRUE	TRUE	TRUE	I don't know	TRUE	Dry cough, Fever, Shortness of breath	No	Yes	No	Yes	Yes	No	No	Yes
55	Cameroon	Central Africa	Cameroon	Central Africa	Male	Single	Christian	Junior Secondary	Vocational/Secondary	23	18-29	City/Town (Urban)	Urban	1	12	Technician	Public/Private servant excluding academics	Public/Private servant	Internet websites, Social media (WhatsApp, twitter, Instagram, Facebook, etc.), Media (Television, Newspaper and Radio)	Yes	Yes	Yes	No	No	No	I don't know	FALSE	I don't know	FALSE	I don't know	I don't know	TRUE	TRUE	FALSE	TRUE	TRUE	I don't know	I don't know	I don't know	FALSE	Shortness of breath	No	No	No	No	Yes	No	I don't know	I don't know
56	Cameroon	Central Africa	Cameroon	Central Africa	Male	Single	Christian	Professional degree	Undergraduate	35	30-39	City/Town (Suburban)	Rural	2	20	Teacher	Public/Private servant excluding academics	Public/Private servant	Internet websites, Social media (WhatsApp, twitter, Instagram, Facebook, etc.)	Yes	Yes	No	No	No	No	By respiratory droplets when an infected person coughs, sneezes or speaks., Handshake, Touching contaminated surfaces and then touching your face, Contaminated foodstuffs	TRUE	TRUE	TRUE	FALSE	FALSE	TRUE	TRUE	I don't know	FALSE	FALSE	TRUE	TRUE	TRUE	TRUE	Dry cough, Chest pain, Fever, Shortness of breath	No	Yes	Yes	Yes	Yes	No	I don't know	Yes
57	Cameroon	Central Africa	United States of America		Male	Married	Christian	Master's degree	Postgraduate	32	30-39	City/Town (Urban)	Urban	5	22	Ingenieur	Public/Private servant excluding academics	Public/Private servant	Internet websites, Social media (WhatsApp, twitter, Instagram, Facebook, etc.), Family and Friends, Others	Yes	Yes	No	Yes	Yes	No	By respiratory droplets when an infected person coughs, sneezes or speaks., Handshake, Touching contaminated surfaces and then touching your face	TRUE	TRUE	TRUE	TRUE	FALSE	TRUE	FALSE	TRUE	TRUE	FALSE	TRUE	FALSE	FALSE	FALSE	Muscle pain,Dry cough, Chest pain,Fever, Shortness of breath	Yes	Yes	Yes	Yes	Yes	No	No	Yes
58	Cameroon	Central Africa	United States of America		Male	Single	Christian	Master's degree	Postgraduate	29	18-29	City/Town (Urban)	Urban	2	25	Graduate Student	Student	Student/Unemployed	Internet websites, Social media (WhatsApp, twitter, Instagram, Facebook, etc.), Media (Television, Newspaper and Radio), Family and Friends	Yes	Yes	Yes	Yes	No	Yes	By respiratory droplets when an infected person coughs, sneezes or speaks., Touching contaminated surfaces and then touching your face, Blood transfusion, Eating bush meat or wild animals (like bat)	TRUE	TRUE	TRUE	I don't know	I don't know	I don't know	TRUE	I don't know	I don't know	I don't know	TRUE	TRUE	TRUE	TRUE	Muscle pain, Dry cough, Chest pain, Fever, Shortness of breath	Yes	Yes	Yes	Yes	Yes	No	No	Yes
59	Cameroon	Central Africa	Others		Female	Single	Christian	Master's degree	Postgraduate	26	18-29	City/Town (Urban)	Urban	3	23	Student	Student	Student/Unemployed	Media (Television, Newspaper and Radio)	No	No	Yes	No	No	No	By respiratory droplets when an infected person coughs, sneezes or speaks., Handshake, Touching contaminated surfaces and then touching your face, Eating bush meat or wild animals (like bat)	TRUE	TRUE	TRUE	I don't know	I don't know	I don't know	I don't know	I don't know	I don't know	TRUE	TRUE	TRUE	TRUE	TRUE	Dry cough, Chest pain, Shortness of breath	No	Yes	Yes	No	Yes	No	No	Yes
60	Cameroon	Central Africa	Gambie	West Africa	Male	Single	Christian	Vocational	Vocational/Secondary	31	30-39	City (Rural)	Rural	2	20	Medecin	Health Professionals	Public/Private servant	Internet websites	Yes	No	No	No	No	Yes	By respiratory droplets when an infected person coughs, sneezes or speaks., Touching contaminated surfaces and then touching your face, Eating bushmeat or wild animals (like bats), Others	TRUE	TRUE	TRUE	TRUE	FALSE	TRUE	FALSE	TRUE	TRUE	FALSE	TRUE	FALSE	FALSE	FALSE	Dry cough,Fever, Shortness of breath	No	Yes	No	Yes	Yes	No	No	Yes
61	Cameroon	Central Africa	Others		Male	Single	Christian	Professional degree	Undergraduate	27	18-29	City/Town (Urban)	Urban	1	18	Engineer	Public/Private servant excluding academics	Public/Private servant	Social media (WhatsApp, twitter, Instagram, Facebook, etc.), Media (Television, Newspaper and Radio)	No	Yes	Yes	No	No	No	By respiratory droplets when an infected person coughs, sneezes or speaks., Handshake, Eating bush meat or wild animals (like bat)	TRUE	TRUE	TRUE	I don't know	FALSE	TRUE	FALSE	I don't know	I don't know	FALSE	TRUE	I don't know	TRUE	TRUE	Dry cough, Fever, Shortness of breath	No	Yes	No	Yes	Yes	No	No	Yes
62	Cameroon	Central Africa	Luxembourg		Male	Single	Christian	Master's degree	Postgraduate	28	18-29	City/Town (Urban)	Urban	5	20	IT Auditor	Public/Private servant excluding academics	Public/Private servant	Internet websites, Social media (WhatsApp, twitter, Instagram, Facebook, etc.), Family and Friends	Yes	Yes	No	Yes	No	No	By respiratory droplets when an infected person coughs, sneezes or speaks., Handshake, Touching contaminated surfaces and then touching your face, Contaminated foodstuffs, Eating bush meat or wild animals (like bat)	TRUE	TRUE	TRUE	TRUE	FALSE	TRUE	FALSE	I don't know	FALSE	TRUE	TRUE	TRUE	TRUE	TRUE	Muscle pain, Dry cough, Chest pain, Fever, Shortness of breath	Yes	Yes	Yes	Yes	Yes	No	No	Yes
63	Cameroon	Central Africa	Cameroon	Central Africa	Female	Married	Christian	Doctorate	Postgraduate	48	40+	City/Town (Suburban)	Rural	12	26	Lecturer	Academic/Researcher	Public/Private servant	Social media (WhatsApp, twitter, Instagram, Facebook, etc.), Media (Television, Newspaper and Radio), Family and Friends	No	Yes	Yes	Yes	No	No	By respiratory droplets when an infected person coughs, sneezes or speaks., Handshake, Touching contaminated surfaces and then touching your face, Contaminated foodstuffs	TRUE	TRUE	TRUE	TRUE	FALSE	TRUE	FALSE	I don't know	FALSE	TRUE	TRUE	TRUE	TRUE	TRUE	Dry cough, Chest pain, Fever, Shortness of breath	No	Yes	Yes	Yes	Yes	No	No	Yes
64	Cameroon	Central Africa	Cameroon	Central Africa	Male	Single	Christian	Senior Secondary	Vocational/Secondary	34	30-39	City/Town (Urban)	Urban	4	15	Accountant	Public/Private servant excluding academics	Public/Private servant	Media (Television, Newspaper and Radio)	No	No	Yes	No	No	Yes	By respiratory droplets when an infected person coughs, sneezes or speaks., Blood transfusion, Contaminated foodstuffs, Eating bush meat or wild animals (like bat), Handshake, Touching contaminated surfaces and then touching your face	TRUE	TRUE	TRUE	TRUE	FALSE	TRUE	FALSE	FALSE	TRUE	TRUE	TRUE	TRUE	TRUE	TRUE	Chest pain, Dry cough, Fever, Muscle pain, Shortness of breath	Yes	Yes	Yes	Yes	Yes	No	No	Yes
65	Cameroon	Central Africa	Cameroon	Central Africa	Female	Single	Christian	Master's degree	Postgraduate	32	30-39	City/Town (Urban)	Urban	3	19	Teacher	Public/Private servant excluding academics	Public/Private servant	Internet websites	Yes	Yes	No	No	No	No	By respiratory droplets when an infected person coughs, sneezes or speaks., Handshake, Touching contaminated surfaces and then touching your face, Contaminated foodstuffs	TRUE	TRUE	TRUE	TRUE	TRUE	TRUE	I don't know	I don't know	TRUE	TRUE	TRUE	TRUE	TRUE	TRUE	Dry cough, Fever, Shortness of breath	No	Yes	No	Yes	Yes	No	No	Yes
66	Cameroon	Central Africa	Cameroon	Central Africa	Male	Single	Christian	Others	Undergraduate	27	18-29	City/Town (Urban)	Urban	3		Accounting	Public/Private servant excluding academics	Public/Private servant	Internet websites, Family and friends, Others	Yes	No	No	Yes	Yes	No	By respiratory droplets when an infected person coughs, sneezes or talks., Handshake, Touching contaminated surfaces and then touching your face	TRUE	TRUE	TRUE	TRUE	FALSE	TRUE	FALSE	TRUE	TRUE	FALSE	TRUE	FALSE	I don't know	I don't know	Dry cough, Fever, Shortness of breath or difficulty breathing	No	Yes	No	Yes	Yes	No	I don't know	Yes
67	Cameroon	Central Africa	Cameroon	Central Africa	Female	Single	Christian	Doctoratee	Postgraduate	50	40+	City/Town (Urban)	Urban	8	20	University teacher	Academic/Researcher	Public/Private servant	Internet websites, Social media (WhatsApp, twitter, Instagram, Facebook, etc.)	Yes	Yes	No	No	No	No	By respiratory droplets when an infected person coughs, sneezes or talks., Handshake, Touching contaminated surfaces and then touching your face	TRUE	TRUE	TRUE	TRUE	I don't know	TRUE	FALSE	TRUE	TRUE	FALSE	TRUE	FALSE	TRUE	I don't know	Muscle pain, Dry cough, Chest pain, Fever, Shortness of breath or difficulty breathing	Yes	Yes	Yes	Yes	Yes	No	No	Yes
68	Cameroon	Central Africa	Cameroon	Central Africa	Male	Single	Christian	Senior Secondary	Vocational/Secondary	26	18-29	City/Town (Urban)	Urban	8	11	Technician	Public/Private servant excluding academics	Public/Private servant	Internet websites, Social media (WhatsApp, twitter, Instagram, Facebook, etc.), Media (Television, Newspaper and Radio), Family and Friends	Yes	Yes	Yes	Yes	No	No	By respiratory droplets when an infected person coughs, sneezes or speaks.	TRUE	TRUE	TRUE	TRUE	FALSE	TRUE	FALSE	FALSE	FALSE	FALSE	TRUE	TRUE	TRUE	TRUE	Dry cough, Chest pain, Fever, Shortness of breath	No	Yes	Yes	Yes	Yes	No	I don't know	Yes
69	Cameroon	Central Africa	Cameroon	Central Africa	Male	Single	Christian	Master's degree	Postgraduate	25	18-29	City/Town (Urban)	Urban	5	22	Volunteer in Public Health	Public/Private servant excluding academics	Public/Private servant	Internet websites, Social media (WhatsApp, twitter, Instagram, Facebook, etc.), Media (Television, Newspaper and Radio), Family and Friends	Yes	Yes	Yes	Yes	No	No	By respiratory droplets when an infected person coughs, sneezes or speaks., Handshake, Touching contaminated surfaces and then touching your face, Contaminated foodstuffs, Eating bush meat or wild animals (like bat)	TRUE	TRUE	TRUE	FALSE	FALSE	TRUE	FALSE	I don't know	FALSE	FALSE	TRUE	TRUE	TRUE	TRUE	Dry cough, Fever, Shortness of breath	No	Yes	No	Yes	Yes	No	No	Yes
70	Cameroon	Central Africa	Cameroon	Central Africa	Male	Single	Christian	Master's degree	Postgraduate	32	30-39	City/Town (Urban)	Urban	3	20	Public health manager	Public/Private servant excluding academics	Public/Private servant	Internet websites, Social media (WhatsApp, twitter, Instagram, Facebook, etc.), Media (Television, Newspaper and Radio)	Yes	Yes	Yes	No	No	No	By respiratory droplets when an infected person coughs, sneezes or speaks., Handshake, Touching contaminated surfaces and then touching your face	TRUE	TRUE	TRUE	FALSE	FALSE	TRUE	FALSE	I don't know	FALSE	FALSE	TRUE	TRUE	TRUE	TRUE	Dry cough, Chest pain, Fever, Shortness of breath	No	Yes	Yes	Yes	Yes	No	No	Yes
71	Cameroon	Central Africa	Cameroon	Central Africa	Male	Single	Christian	Bachelor's degree	Undergraduate	28	18-29	City/Town (Suburban)	Rural	7	19	Teacher	Public/Private servant excluding academics	Public/Private servant	Internet websites, Social media (WhatsApp, twitter, Instagram, Facebook, etc.), Media (Television, Newspaper and Radio)	Yes	Yes	Yes	No	No	No	By respiratory droplets when an infected person coughs, sneezes or speaks., Handshake, Touching contaminated surfaces and then touching your face	FALSE	TRUE	TRUE	FALSE	FALSE	TRUE	FALSE	I don't know	FALSE	TRUE	TRUE	TRUE	TRUE	TRUE	Dry cough, Fever, Shortness of breath	No	Yes	No	Yes	Yes	No	Yes	Yes
72	Cameroon	Central Africa	France		Female	Single	Christian	Master's degree	Postgraduate	35	30-39	City/Town (Urban)	Urban	3	18	Compliance officer	Public/Private servant excluding academics	Public/Private servant	Internet websites, Social media (WhatsApp, twitter, Instagram, Facebook, etc.)	Yes	Yes	No	No	No	Yes	By respiratory droplets when an infected person coughs, sneezes or talks., Handshake, Touching contaminated surfaces and then touching your face	TRUE	TRUE	TRUE	TRUE	FALSE	TRUE	FALSE	TRUE	TRUE	FALSE	TRUE	FALSE	I don't know	I don't know	Chest pain, Fever, Shortness of breath or difficulty breathing	No	No	Yes	Yes	Yes	No	No	Yes
73	Cameroon	Central Africa	Cameroon	Central Africa	Male	Married	Christian	Associate degree	Undergraduate	25	18-29	City/Town (Suburban)	Rural	5	17	Business management	Entrepreneur	Public/Private servant	Internet websites, Social media (WhatsApp, Twitter, Instagram, Facebook, etc.), Media (Television, Newspaper and Radio)	Yes	Yes	Yes	No	No	No	By respiratory droplets when an infected person coughs, sneezes or speaks., Eating bush meat or wild animals (like bat), Handshake, Touching contaminated surfaces and then touching your face	TRUE	TRUE	TRUE	TRUE	FALSE	TRUE	FALSE	TRUE	TRUE	TRUE	TRUE	TRUE	TRUE	TRUE	Dry cough	No	Yes	No	No	No	No	No	Yes
74	Cameroon	Central Africa	Cameroon	Central Africa	Male	Single	Christian	Doctorate	Postgraduate	33	30-39	City/Town (Urban)	Urban	1	20	Enseignant	Public/Private servant excluding academics	Public/Private servant	Internet websites, Social media (WhatsApp, twitter, Instagram, Facebook, etc.), Family and Friends, Others	Yes	Yes	No	Yes	Yes	Yes	By respiratory droplets when an infected person coughs, sneezes or speaks., Handshake, Touching contaminated surfaces and then touching your face, Eating bushmeat or wild animals (like bats)	TRUE	TRUE	TRUE	TRUE	FALSE	TRUE	TRUE	TRUE	TRUE	FALSE	TRUE	FALSE	FALSE	FALSE	Dry cough, Chest pain,Fever, Shortness of breath, Others	No	Yes	Yes	Yes	Yes	Yes	No	Yes
75	Cameroon	Central Africa	France		Female	Single	Christian	Master's degree	Postgraduate	27	18-29	City/Town (Suburban)	Rural	2	21	Consultante	Public/Private servant excluding academics	Public/Private servant	Internet websites, Social media (WhatsApp, twitter, Instagram, Facebook, etc.)	Yes	Yes	No	No	No	Yes	By respiratory droplets when an infected person coughs, sneezes or speaks., Handshake, Touching contaminated surfaces and then touching your face	TRUE	TRUE	TRUE	TRUE	I don't know	TRUE	FALSE	TRUE	TRUE	FALSE	TRUE	FALSE	I don't know	FALSE	Muscle pain,Fever, Shortness of breath	Yes	No	No	Yes	Yes	No	No	Yes
76	Cameroon	Central Africa	Cameroon	Central Africa	Male	Single	Christian	Master's degree	Postgraduate	34	30-39	City/Town (Urban)	Urban	2	18	applicant	Unemployed	Student/Unemployed	Internet websites, Social media (WhatsApp, twitter, Instagram, Facebook, etc.), Media (Television, Newspaper and Radio), Family and Friends	Yes	Yes	Yes	Yes	No	No	By respiratory droplets when an infected person coughs, sneezes or speaks., Handshake, Touching contaminated surfaces and then touching your face, Contaminated foodstuffs	TRUE	TRUE	TRUE	I don't know	I don't know	TRUE	I don't know	I don't know	I don't know	TRUE	TRUE	TRUE	TRUE	TRUE	Dry cough, Fever, Shortness of breath, running nose	No	Yes	No	Yes	Yes	Yes	No	Yes
77	Cameroon	Central Africa	Benin Republic	West Africa	Female	Single	Christian	Doctorate	Postgraduate	33	30-39	City/Town (Urban)	Urban	1	20	Médecin	Health Professionals	Public/Private servant	Internet websites, Others	Yes	No	No	No	Yes	No	By respiratory droplets when an infected person coughs, sneezes or speaks., Handshake, Touching contaminated surfaces and then touching your face, Eating bushmeat or wild animals (like bats)	TRUE	TRUE	TRUE	TRUE	I don't know	I don't know	FALSE	TRUE	TRUE	FALSE	TRUE	FALSE	I don't know	FALSE	Muscle pain,Dry cough,Fever, Shortness of breath	Yes	Yes	No	Yes	Yes	No	No	Yes
78	Cameroon	Central Africa	Cameroon	Central Africa	Male	Single	Christian	Bachelor's degree	Undergraduate	36	30-39	City/Town (Urban)	Urban	3	25	Accounting	Public/Private servant excluding academics	Public/Private servant	Internet websites, Social media (WhatsApp, twitter, Instagram, Facebook, etc.), Family and friends	Yes	Yes	No	Yes	No	Yes	By respiratory droplets when an infected person coughs, sneezes or talks., Handshake, Touching contaminated surfaces and then touching your face, Eating bushmeat or wild animals (like bats)	TRUE	I don't know	TRUE	TRUE	TRUE	TRUE	I don't know	TRUE	TRUE	FALSE	TRUE	FALSE	TRUE	I don't know	Dry cough, Chest pain, Fever, Shortness of breath or difficulty breathing	No	Yes	Yes	Yes	Yes	No	No	Yes
79	Cameroon	Central Africa	Cameroon	Central Africa	Male	Single	Christian	Master's degree	Postgraduate	24	18-29	City/Town (Urban)	Urban	6	18	Student	Student	Student/Unemployed	Internet websites, Social media (WhatsApp, Twitter, Instagram, Facebook, etc.), Media (Television, Newspaper and Radio), Family and Friends	Yes	Yes	Yes	Yes	No	No	By respiratory droplets when an infected person coughs, sneezes or speaks., Contaminated foodstuffs, Eating bush meat or wild animals (like bat), Handshake, Touching contaminated surfaces and then touching your face	TRUE	TRUE	TRUE	I don't know	I don't know	TRUE	TRUE	TRUE	I don't know	TRUE	TRUE	TRUE	TRUE	TRUE	Chest pain, Dry cough, Fever, Shortness of breath	No	Yes	Yes	Yes	Yes	No	No	Yes
80	Cameroon	Central Africa	Cameroon	Central Africa	Male	Married	Christian	Master's degree	Postgraduate	28	18-29	City/Town (Urban)	Urban	7	21	Assistant researcher/student	Academic/Researcher	Public/Private servant	Internet websites, Social media (WhatsApp, twitter, Instagram, Facebook, etc.), Media (Television, Newspaper and Radio), Family and Friends	Yes	Yes	Yes	Yes	No	No	By respiratory droplets when an infected person coughs, sneezes or speaks., Touching contaminated surfaces and then touching your face, Contaminated foodstuffs	TRUE	TRUE	TRUE	TRUE	FALSE	TRUE	FALSE	TRUE	FALSE	TRUE	FALSE	TRUE	TRUE	TRUE	Dry cough, Chest pain, Fever, Shortness of breath	No	Yes	Yes	Yes	Yes	No	I don't know	Yes
81	Cameroon	Central Africa	Cameroon	Central Africa	Female	Single	Christian	Others	Undergraduate	27	18-29	City/Town (Urban)	Urban	6	20	Entrepreneur	Entrepreneur	Public/Private servant	Social media (WhatsApp, Twitter, Instagram, Facebook, etc.), Media (Television, Newspaper and Radio), Family and Friends	No	Yes	Yes	Yes	No	No	By respiratory droplets when an infected person coughs, sneezes or speaks.	FALSE	TRUE	TRUE	FALSE	FALSE	TRUE	FALSE	FALSE	FALSE	FALSE	TRUE	TRUE	TRUE	TRUE	Shortness of breath	No	No	No	No	Yes	No	No	Yes
82	Cameroon	Central Africa	Cameroon	Central Africa	Female	Married	Christian	Bachelor's degree	Undergraduate	28	18-29	City/Town (Urban)	Urban	3	25	Medical Laboratory scientist	Health Professionals	Public/Private servant	Family and Friends	No	No	No	Yes	No	No	By respiratory droplets when an infected person coughs, sneezes or speaks., Handshake, Touching contaminated surfaces and then touching your face	TRUE	TRUE	TRUE	FALSE	FALSE	TRUE	FALSE	FALSE	FALSE	FALSE	TRUE	TRUE	TRUE	TRUE	Dry cough, Fever, Shortness of breath	No	Yes	No	Yes	Yes	No	No	Yes
83	Cameroon	Central Africa	Cameroon	Central Africa	Female	Single	Christian	Bachelor's degree	Undergraduate	32	30-39	City/Town (Urban)	Urban	5	19	Accountant	Public/Private servant excluding academics	Public/Private servant	Internet websites, Social media (WhatsApp, twitter, Instagram, Facebook, etc.), Media (Television, Newspaper and Radio), Family and Friends	Yes	Yes	Yes	Yes	No	No	By respiratory droplets when an infected person coughs, sneezes or speaks., Handshake, Touching contaminated surfaces and then touching your face	FALSE	TRUE	TRUE	FALSE	FALSE	TRUE	FALSE	I don't know	FALSE	FALSE	TRUE	TRUE	TRUE	TRUE	Dry cough, Chest pain, Fever, Shortness of breath	No	Yes	Yes	Yes	Yes	No	No	Yes
84	Cameroon	Central Africa	United Arabs Emirate		Male	Single	Christian	Professional degree	Undergraduate	27	18-29	City/Town (Urban)	Urban	4	18	Accountant	Public/Private servant excluding academics	Public/Private servant	Internet websites, Social media (WhatsApp, twitter, Instagram, Facebook, etc.), Media (Television, Newspaper and Radio), Family and Friends	Yes	Yes	Yes	Yes	No	Yes	By respiratory droplets when an infected person coughs, sneezes or speaks., Touching contaminated surfaces and then touching your face, Contaminated foodstuffs	TRUE	TRUE	TRUE	I don't know	I don't know	TRUE	I don't know	I don't know	I don't know	I don't know	TRUE	TRUE	I don't know	TRUE	Dry cough, Chest pain, Fever, Shortness of breath	No	Yes	Yes	Yes	Yes	No	No	Yes
85	Cameroon	Central Africa	Cameroon	Central Africa	Male	Married	Christian	Professional degree	Undergraduate	42	40+	City/Town (Urban)	Urban	5	23	docteur vétérinaire	Public/Private servant excluding academics	Public/Private servant	Internet websites, Social media (WhatsApp, twitter, Instagram, Facebook, etc.), Family and Friends, Others	Yes	Yes	No	Yes	Yes	No	By respiratory droplets when an infected person coughs, sneezes or speaks., Handshake, Touching contaminated surfaces and then touching your face	TRUE	TRUE	TRUE	TRUE	I don't know	I don't know	TRUE	TRUE	TRUE	I don't know	TRUE	I don't know	TRUE	I don't know	Dry cough, Chest pain,Fever, Shortness of breath	No	Yes	Yes	Yes	Yes	No	I don't know	Yes
86	Cameroon	Central Africa	Cameroon	Central Africa	Male	Single	Christian	Associate degree	Undergraduate	30	30-39	City/Town (Urban)	Urban	9	20	Medecin	Health Professionals	Public/Private servant	Social media (WhatsApp, twitter, Instagram, Facebook, etc.)	No	Yes	No	No	No	Yes	By respiratory droplets when an infected person coughs, sneezes or speaks., Handshake, Touching contaminated surfaces and then touching your face, Eating bushmeat or wild animals (like bats)	TRUE	TRUE	TRUE	TRUE	I don't know	TRUE	FALSE	TRUE	TRUE	FALSE	TRUE	FALSE	FALSE	I don't know	Muscle pain,Dry cough, Chest pain,Fever, Shortness of breath	Yes	Yes	Yes	Yes	Yes	No	No	Yes
87	Cameroon	Central Africa	Cameroon	Central Africa	Male	Married	Christian	Master's degree	Postgraduate	33	30-39	City/Town (Urban)	Urban	5	19	Movie Maker	Public/Private servant excluding academics	Public/Private servant	Internet websites, Social media (WhatsApp, twitter, Instagram, Facebook, etc.), Media (Television, Newspaper and Radio)	Yes	Yes	Yes	No	No	No	By respiratory droplets when an infected person coughs, sneezes or speaks., Handshake, Touching contaminated surfaces and then touching your face, Blood transfusion, Contaminated foodstuffs, Eating bush meat or wild animals (like bat)	TRUE	TRUE	TRUE	FALSE	FALSE	TRUE	FALSE	I don't know	FALSE	FALSE	TRUE	TRUE	TRUE	TRUE	Dry cough, Chest pain, Fever, Shortness of breath	No	Yes	Yes	Yes	Yes	No	No	Yes
88	Cameroon	Central Africa	Cameroon	Central Africa	Male	Single	Christian	Master's degree	Postgraduate	32	30-39	City/Town (Urban)	Urban	6	12	Data Manager	Public/Private servant excluding academics	Public/Private servant	Internet websites, Social media (WhatsApp, twitter, Instagram, Facebook, etc.), Media (Television, Newspaper and Radio)	Yes	Yes	Yes	No	No	No	By respiratory droplets when an infected person coughs, sneezes or speaks., Handshake, Touching contaminated surfaces and then touching your face	TRUE	TRUE	TRUE	I don't know	I don't know	I don't know	FALSE	I don't know	FALSE	FALSE	TRUE	TRUE	TRUE	TRUE	Fever, Shortness of breath	No	No	No	Yes	Yes	No	No	Yes
89	Cameroon	Central Africa	United Arabs Emirate		Male	Married	Christian	Bachelor's degree	Undergraduate	33	30-39	City/Town (Urban)	Urban	5	16	Machine technician	Entrepreneur	Public/Private servant	Media (Television, Newspaper and Radio)	No	No	Yes	Yes	No	No	By respiratory droplets when an infected person coughs, sneezes or speaks., Handshake, Touching contaminated surfaces and then touching your face	TRUE	TRUE	TRUE	TRUE	TRUE	TRUE	FALSE	FALSE	FALSE	FALSE	TRUE	TRUE	TRUE	TRUE	Chest pain, Dry cough, Fever, Muscle pain, Shortness of breath	Yes	Yes	Yes	Yes	Yes	No	No	Yes
90	Cameroon	Central Africa	Cameroon	Central Africa	Male	Married	Christian	Associate degree	Undergraduate	27	18-29	City/Town (Urban)	Urban	4	17	Teacher	Public/Private servant excluding academics	Public/Private servant	Internet websites, Social media (WhatsApp, twitter, Instagram, Facebook, etc.), Media (Television, Newspaper and Radio), research	Yes	Yes	Yes	No	Yes	No	By respiratory droplets when an infected person coughs, sneezes or speaks., Handshake, Touching contaminated surfaces and then touching your face, Contaminated foodstuffs	TRUE	TRUE	TRUE	FALSE	FALSE	TRUE	FALSE	I don't know	FALSE	TRUE	TRUE	TRUE	TRUE	TRUE	Dry cough, Fever, Shortness of breath	No	Yes	No	Yes	Yes	No	No	Yes
91	Cameroon	Central Africa	Cameroon	Central Africa	Female	Single	Christian	Master's degree	Postgraduate	36	30-39	City/Town (Urban)	Urban	3	22	Teacher	Public/Private servant excluding academics	Public/Private servant	Internet websites, Social media (WhatsApp, Twitter, Instagram, Facebook, etc.), Media (Television, Newspaper and Radio), Family and Friends	Yes	Yes	Yes	Yes	No	No	By respiratory droplets when an infected person coughs, sneezes or speaks., Handshake, Touching contaminated surfaces and then touching your face	FALSE	TRUE	TRUE	TRUE	FALSE	I don't know	I don't know	FALSE	I don't know	TRUE	TRUE	TRUE	TRUE	TRUE	Dry cough, Fever, Shortness of breath	No	Yes	No	Yes	Yes	No	No	Yes
92	Cameroon	Central Africa	Cameroon	Central Africa	Male	Single	Christian	Associate degree	Undergraduate	24	18-29	Village (Rural)	Rural	2	20	Student	Student	Student/Unemployed	Internet websites, Social media (WhatsApp, twitter, Instagram, Facebook, etc.), Media (Television, Newspaper and Radio), Family and Friends	Yes	Yes	Yes	Yes	No	No	By respiratory droplets when an infected person coughs, sneezes or speaks.	TRUE	TRUE	TRUE	FALSE	FALSE	TRUE	FALSE	I don't know	FALSE	I don't know	TRUE	TRUE	TRUE	TRUE	Fever, Shortness of breath	No	No	No	Yes	Yes	No	No	Yes
93	Cameroon	Central Africa	Cameroon	Central Africa	Male	Single	Christian	Doctorate	Postgraduate	27	18-29	City/Town (Suburban)	Rural	1	22	Médecin	Health Professionals	Public/Private servant	Internet websites, Social media (WhatsApp, twitter, Instagram, Facebook, etc.), Family and Friends, Others	Yes	Yes	No	Yes	Yes	Yes	By respiratory droplets when an infected person coughs, sneezes or speaks., Touching contaminated surfaces and then touching your face	TRUE	TRUE	TRUE	TRUE	FALSE	TRUE	FALSE	TRUE	TRUE	FALSE	TRUE	FALSE	FALSE	FALSE	Muscle pain,Dry cough,Fever, Shortness of breath	Yes	Yes	No	Yes	Yes	No	No	Yes
94	Cameroon	Central Africa	Cameroon	Central Africa	Male	Married	Christian	Bachelor's degree	Undergraduate	38	30-39	City/Town (Urban)	Urban	4	16	Infirmier	Health Professionals	Public/Private servant	Internet websites, Social media (WhatsApp, twitter, Instagram, Facebook, etc.), Family and Friends, Others	Yes	Yes	No	Yes	Yes	No	By respiratory droplets when an infected person coughs, sneezes or speaks., Handshake, Touching contaminated surfaces and then touching your face	TRUE	TRUE	TRUE	TRUE	I don't know	TRUE	I don't know	TRUE	TRUE	FALSE	TRUE	FALSE	TRUE	FALSE	Muscle pain,Dry cough, Chest pain,Fever, Shortness of breath, Others	Yes	Yes	Yes	Yes	Yes	Yes	No	Yes
95	Cameroon	Central Africa	Cameroon	Central Africa	Female	Married	Christian	Bachelor's degree	Undergraduate	28	18-29	City/Town (Urban)	Urban	4	17	laboratory technician and volunteer for HIV support	Health Professionals	Public/Private servant	Social media (WhatsApp, twitter, Instagram, Facebook, etc.)	No	Yes	No	No	No	No	By respiratory droplets when an infected person coughs, sneezes or speaks., Handshake, Touching contaminated surfaces and then touching your face, Eating bush meat or wild animals (like bat)	TRUE	TRUE	TRUE	TRUE	I don't know	TRUE	FALSE	TRUE	FALSE	FALSE	TRUE	TRUE	TRUE	TRUE	Dry cough, Fever, Shortness of breath	No	Yes	No	Yes	Yes	No	I don't know	Yes
96	Cameroon	Central Africa	Cameroon	Central Africa	Female	Single	Christian	Senior Secondary	Vocational/Secondary	19	18-29	City/Town (Urban)	Urban	3	13	Student	Student	Student/Unemployed	Social media (WhatsApp, twitter, Instagram, Facebook, etc.), Media (Television, Newspaper and Radio), Family and Friends	No	Yes	Yes	Yes	No	No	By respiratory droplets when an infected person coughs, sneezes or speaks., Handshake, Touching contaminated surfaces and then touching your face	TRUE	TRUE	TRUE	FALSE	FALSE	TRUE	FALSE	I don't know	FALSE	FALSE	TRUE	FALSE	TRUE	TRUE	Dry cough, Chest pain, Shortness of breath	No	Yes	Yes	No	Yes	No	I don't know	Yes
97	Cameroon	Central Africa	Cameroon	Central Africa	Male	Single	Christian	Bachelor's degree	Undergraduate	28	18-29	City/Town (Urban)	Urban	1	16	Teacher	Public/Private servant excluding academics	Public/Private servant	Internet websites	Yes	No	No	No	No	No	By respiratory droplets when an infected person coughs, sneezes or speaks., Touching contaminated surfaces and then touching your face	TRUE	TRUE	TRUE	I don't know	I don't know	TRUE	I don't know	I don't know	I don't know	TRUE	TRUE	FALSE	TRUE	TRUE	Dry cough, Fever, Shortness of breath	No	Yes	No	Yes	Yes	No	No	Yes
98	Cameroon	Central Africa	Cameroon	Central Africa	Male	Married	Christian	Master's degree	Postgraduate	37	30-39	City/Town (Urban)	Urban	5	19	Expert en developpement	Public/Private servant excluding academics	Public/Private servant	Internet websites, Social media (WhatsApp, twitter, Instagram, Facebook, etc.), Family and Friends	Yes	Yes	No	Yes	No	No	By respiratory droplets when an infected person coughs, sneezes or speaks., Touching contaminated surfaces and then touching your face, Contaminated foodstuffs, Eating bushmeat or wild animals (like bats), Others	TRUE	TRUE	TRUE	TRUE	I don't know	I don't know	I don't know	TRUE	TRUE	I don't know	TRUE	I don't know	FALSE	I don't know	Dry cough, Chest pain,Fever, Shortness of breath	No	Yes	Yes	Yes	Yes	No	No	Yes
99	Cameroon	Central Africa	Cameroon	Central Africa	Male	Single	Christian	Bachelor's degree	Undergraduate	25	18-29	City/Town (Urban)	Urban	8	18	Student	Student	Student/Unemployed	Social media (WhatsApp, twitter, Instagram, Facebook, etc.)	No	Yes	No	No	No	No	By respiratory droplets when an infected person coughs, sneezes or speaks., Handshake, Touching contaminated surfaces and then touching your face, Contaminated foodstuffs, Eating bush meat or wild animals (like bat)	TRUE	TRUE	TRUE	TRUE	FALSE	TRUE	TRUE	TRUE	TRUE	TRUE	TRUE	TRUE	TRUE	TRUE	Muscle pain, Dry cough, Fever, Shortness of breath	Yes	Yes	No	Yes	Yes	No	No	Yes
100	Cameroon	Central Africa	Cameroon	Central Africa	Male	Married	Christian	Doctorate	Postgraduate	35	30-39	City/Town (Urban)	Urban	5	25	Lawyer	Public/Private servant excluding academics	Public/Private servant	Social media (WhatsApp, twitter, Instagram, Facebook, etc.), Media (Television, Newspaper and Radio)	No	Yes	Yes	No	No	Yes	By respiratory droplets when an infected person coughs, sneezes or speaks., Handshake, Touching contaminated surfaces and then touching your face, Eating bush meat or wild animals (like bat)	TRUE	TRUE	TRUE	I don't know	I don't know	I don't know	I don't know	I don't know	I don't know	I don't know	TRUE	TRUE	TRUE	TRUE	Dry cough, Fever, Shortness of breath	No	Yes	No	Yes	Yes	No	No	Yes
101	Cameroon	Central Africa	Cameroon	Central Africa	Female	Married	Christian	Associate degree	Undergraduate	35	30-39	City/Town (Urban)	Urban	7	14	Commercial	Public/Private servant excluding academics	Public/Private servant	Social media (WhatsApp, twitter, Instagram, Facebook, etc.), Family and Friends	No	Yes	No	Yes	No	No	By respiratory droplets when an infected person coughs, sneezes or speaks., Touching contaminated surfaces and then touching your face	TRUE	TRUE	TRUE	TRUE	FALSE	TRUE	FALSE	TRUE	TRUE	FALSE	TRUE	FALSE	FALSE	FALSE	Muscle pain,Dry cough,Fever, Shortness of breath	Yes	Yes	No	Yes	Yes	No	I don't know	I don't know
102	Cameroon	Central Africa	Cameroon	Central Africa	Female	Single	Christian	Bachelor's degree	Undergraduate	40	40+	City/Town (Urban)	Urban	3	20	Legal practitioner	Public/Private servant excluding academics	Public/Private servant	Internet websites, Social media (WhatsApp, twitter, Instagram, Facebook, etc.), Media (Television, Newspaper and Radio), Family and Friends	Yes	Yes	Yes	Yes	No	No	By respiratory droplets when an infected person coughs, sneezes or speaks., Touching contaminated surfaces and then touching your face	TRUE	TRUE	TRUE	TRUE	FALSE	TRUE	TRUE	I don't know	FALSE	TRUE	TRUE	TRUE	TRUE	TRUE	Dry cough, Chest pain, Fever, Shortness of breath	No	Yes	Yes	Yes	Yes	No	No	Yes
103	Cameroon	Central Africa	Cameroon	Central Africa	Male	Single	Islam	Vocational	Vocational/Secondary	22	18-29	City/Town (Urban)	Urban	10	10	Brancardier	Health Professionals	Public/Private servant	Internet websites, Social media (WhatsApp, twitter, Instagram, Facebook, etc.), Others	Yes	Yes	No	No	Yes	Yes	By respiratory droplets when an infected person coughs, sneezes or speaks., Others	TRUE	TRUE	TRUE	TRUE	TRUE	TRUE	FALSE	TRUE	TRUE	FALSE	TRUE	TRUE	TRUE	FALSE	Muscle pain,Dry cough, Chest pain,Fever, Shortness of breath, Others	Yes	Yes	Yes	Yes	Yes	Yes	I don't know	I don't know
104	Cameroon	Central Africa	Cameroon	Central Africa	Male	Single	Christian	Bachelor's degree	Undergraduate	26	18-29	City/Town (Suburban)	Rural	4	16	Student	Student	Student/Unemployed	Internet websites, Social media (WhatsApp, twitter, Instagram, Facebook, etc.), Media (Television, Newspaper and Radio)	Yes	Yes	Yes	Yes	No	No	By respiratory droplets when an infected person coughs, sneezes or speaks., Handshake, Touching contaminated surfaces and then touching your face, Contaminated foodstuffs	TRUE	TRUE	TRUE	TRUE	FALSE	TRUE	FALSE	FALSE	FALSE	TRUE	TRUE	TRUE	TRUE	TRUE	Dry cough, Chest pain, Fever, Shortness of breath	No	Yes	Yes	Yes	Yes	No	No	Yes
105	Cameroon	Central Africa	Mauritius	East Africa	Male	Single	Christian	Associate degree	Undergraduate	25	18-29	City/Town (Suburban)	Rural	3	18	DevOps, full stack Typescript, JavaScript, Java	Public/Private servant excluding academics	Public/Private servant	Internet websites, Social media (WhatsApp, Twitter, Instagram, Facebook, etc.), Media (Television, Newspaper and Radio)	Yes	Yes	Yes	No	No	No	By respiratory droplets when an infected person coughs, sneezes or speaks., Eating bush meat or wild animals (like bat), Handshake, Touching contaminated surfaces and then touching your face	TRUE	TRUE	TRUE	FALSE	FALSE	TRUE	FALSE	FALSE	FALSE	TRUE	TRUE	TRUE	TRUE	TRUE	Chest pain, Dry cough, Fever, Shortness of breath	No	Yes	Yes	Yes	Yes	No	No	Yes
106	Cameroon	Central Africa	Ghana	West Africa	Female	Single	Christian	Senior Secondary	Vocational/Secondary	18	18-29	City/Town (Urban)	Urban	2	12	Étudiante	Student	Student/Unemployed	Internet websites, Others	Yes	No	No	No	Yes	No	By respiratory droplets when an infected person coughs, sneezes or speaks., Handshake, Touching contaminated surfaces and then touching your face, Eating bushmeat or wild animals (like bats)	TRUE	I don't know	TRUE	TRUE	FALSE	TRUE	FALSE	TRUE	TRUE	I don't know	TRUE	FALSE	TRUE	FALSE	Dry cough, Chest pain,Fever, Shortness of breath	No	Yes	Yes	Yes	Yes	No	No	Yes
107	Cameroon	Central Africa	Sweden		Female	Single	Christian	Master's degree	Postgraduate	30	30-39	City/Town (Urban)	Urban	3	27	Researcher	Academic/Researcher	Public/Private servant	Internet websites, Social media (WhatsApp, Twitter, Instagram, Facebook, etc.), Media (Television, Newspaper and Radio)	Yes	Yes	Yes	No	No	I don't know	By respiratory droplets when an infected person coughs, sneezes or speaks., Eating bush meat or wild animals (like bat), Touching contaminated surfaces and then touching your face	TRUE	TRUE	TRUE	I don't know	I don't know	I don't know	I don't know	I don't know	I don't know	I don't know	I don't know	TRUE	TRUE	TRUE	Chest pain, Dry cough, Fever, Shortness of breath	No	Yes	Yes	Yes	Yes	No	I don't know	Yes
108	Cameroon	Central Africa	Cameroon	Central Africa	Male	Single	Christian	Master's degree	Postgraduate	29	18-29	City/Town (Urban)	Urban	8	21	Phd research student	Academic/Researcher	Public/Private servant	Media (Television, Newspaper and Radio)	No	No	Yes	No	No	No	By respiratory droplets when an infected person coughs, sneezes or speaks., Touching contaminated surfaces and then touching your face, Blood transfusion	TRUE	TRUE	TRUE	FALSE	FALSE	TRUE	FALSE	FALSE	FALSE	FALSE	TRUE	FALSE	TRUE	TRUE	Dry cough, Fever, Shortness of breath	No	Yes	No	Yes	Yes	No	No	Yes
109	Cameroon	Central Africa	Cameroon	Central Africa	Female	Single	Christian	Master's degree	Postgraduate	32	30-39	City (Rural)	Rural	6	18	Humanitaire	Public/Private servant excluding academics	Public/Private servant	Internet websites, Social media (WhatsApp, twitter, Instagram, Facebook, etc.), Others	Yes	Yes	No	No	Yes	No	By respiratory droplets when an infected person coughs, sneezes or speaks., Handshake, Touching contaminated surfaces and then touching your face, Eating bushmeat or wild animals (like bats)	TRUE	FALSE	TRUE	TRUE	FALSE	TRUE	FALSE	TRUE	TRUE	FALSE	TRUE	FALSE	FALSE	FALSE	Muscle pain,Dry cough,Fever, Shortness of breath, Others	Yes	Yes	No	Yes	Yes	No	No	Yes
110	Cameroon	Central Africa	Democratic Republic of Congo	Central Africa	Male	Single	Christian	Bachelor's degree	Undergraduate	19	18-29	City/Town (Suburban)	Rural	8	16	Etudiant	Student	Student/Unemployed	Internet websites, Social media (WhatsApp, twitter, Instagram, Facebook, etc.), Family and Friends, Others	Yes	Yes	No	Yes	Yes	No	By respiratory droplets when an infected person coughs, sneezes or speaks., Handshake, Touching contaminated surfaces and then touching your face, Contaminated foodstuffs	TRUE	TRUE	TRUE	TRUE	I don't know	TRUE	TRUE	TRUE	TRUE	FALSE	TRUE	FALSE	I don't know	I don't know	Muscle pain,Dry cough,Fever, Shortness of breath, Others	Yes	Yes	No	Yes	Yes	Yes	I don't know	Yes
111	Cameroon	Central Africa	Cameroon	Central Africa	Male	Single	Christian	Senior Secondary	Vocational/Secondary	53	40+	City/Town (Urban)	Urban	5	13	Entrepreneur	Entrepreneur	Public/Private servant	Internet websites, Social media (WhatsApp, twitter, Instagram, Facebook, etc.)	Yes	Yes	No	No	No	No	By respiratory droplets when an infected person coughs, sneezes or speaks., Handshake, Touching contaminated surfaces and then touching your face	TRUE	TRUE	TRUE	TRUE	TRUE	TRUE	FALSE	TRUE	TRUE	FALSE	TRUE	FALSE	FALSE	TRUE	Dry cough, Chest pain,Fever, Shortness of breath	No	Yes	Yes	Yes	Yes	No	No	Yes
112	Cameroon	Central Africa	Nigeria	West Africa	Female	Single	Christian	Bachelor's degree	Undergraduate	26	18-29	City/Town (Urban)	Urban	4	17	Developer	Public/Private servant excluding academics	Public/Private servant	Workplace CME	No	No	No	No	Yes	No	By respiratory droplets when an infected person coughs, sneezes or speaks., Handshake, Touching contaminated surfaces and then touching your face	TRUE	TRUE	TRUE	FALSE	FALSE	TRUE	FALSE	FALSE	FALSE	FALSE	TRUE	TRUE	TRUE	TRUE	Dry cough, Chest pain, Fever, Shortness of breath	No	Yes	Yes	Yes	Yes	No	No	Yes
113	Cameroon	Central Africa	Cameroon	Central Africa	Male	Single	Christian	Senior Secondary	Vocational/Secondary	22	18-29	City/Town (Urban)	Urban	5	12	Student	Student	Student/Unemployed	Social media (WhatsApp, twitter, Instagram, Facebook, etc.), Media (Television, Newspaper and Radio), Family and Friends	No	Yes	Yes	Yes	No	No	By respiratory droplets when an infected person coughs, sneezes or speaks., Handshake, Touching contaminated surfaces and then touching your face, Contaminated foodstuffs, Eating bush meat or wild animals (like bat)	TRUE	TRUE	TRUE	TRUE	TRUE	TRUE	TRUE	I don't know	TRUE	TRUE	TRUE	TRUE	TRUE	TRUE	Dry cough, Fever, Shortness of breath	No	Yes	No	Yes	Yes	No	No	Yes
114	Cameroon	Central Africa	Cameroon	Central Africa	Male	Single	Christian	Master's degree	Postgraduate	34	30-39	City/Town (Urban)	Urban	5	21	Banquier	Public/Private servant excluding academics	Public/Private servant	Social media (WhatsApp, twitter, Instagram, Facebook, etc.)	No	Yes	No	No	No	No	By respiratory droplets when an infected person coughs, sneezes or speaks., Handshake, Touching contaminated surfaces and then touching your face, Blood transfusion, Contaminated foodstuffs, Eating bushmeat or wild animals (like bats), Others	TRUE	TRUE	TRUE	TRUE	TRUE	I don't know	TRUE	TRUE	TRUE	I don't know	TRUE	TRUE	TRUE	TRUE	Dry cough, Chest pain,Fever, Shortness of breath	No	Yes	Yes	Yes	Yes	No	No	Yes
115	Cameroon	Central Africa	South Africa		Male	Single	Christian	Doctorate	Postgraduate	29	18-29	City/Town (Urban)	Urban	5	22	Medical Doctor	Health Professionals	Public/Private servant	Internet websites, Social media (WhatsApp, Twitter, Instagram, Facebook, etc.), Media (Television, Newspaper and Radio), Family and Friends	Yes	Yes	Yes	Yes	No	No	By respiratory droplets when an infected person coughs, sneezes or speaks., Touching contaminated surfaces and then touching your face	TRUE	TRUE	TRUE	FALSE	FALSE	TRUE	FALSE	FALSE	FALSE	FALSE	TRUE	TRUE	TRUE	TRUE	Chest pain, Dry cough, Fever, Shortness of breath	No	Yes	Yes	Yes	Yes	No	No	Yes
116	Cameroon	Central Africa	Cameroon	Central Africa	Female	Single	Christian	Master's degree	Postgraduate	34	30-39	City/Town (Urban)	Urban	3	18	Magistrat	Public/Private servant excluding academics	Public/Private servant	Internet websites, Social media (WhatsApp, twitter, Instagram, Facebook, etc.), Family and Friends	Yes	Yes	No	Yes	No	No	By respiratory droplets when an infected person coughs, sneezes or speaks., Handshake, Touching contaminated surfaces and then touching your face	TRUE	FALSE	TRUE	TRUE	FALSE	TRUE	FALSE	TRUE	TRUE	FALSE	TRUE	FALSE	FALSE	FALSE	Dry cough,Fever, Shortness of breath	No	Yes	No	Yes	Yes	No	No	Yes
117	Cameroon	Central Africa	Cape Verde	West Africa	Female	Single	Christian	Master's degree	Postgraduate	28	18-29	City/Town (Urban)	Urban	5	18	Unemployed	Unemployed	Student/Unemployed	Internet websites, Others	Yes	No	No	No	Yes	Yes	By respiratory droplets when an infected person coughs, sneezes or speaks., Handshake, Touching contaminated surfaces and then touching your face, Others	TRUE	TRUE	TRUE	TRUE	I don't know	TRUE	FALSE	TRUE	TRUE	FALSE	TRUE	FALSE	TRUE	I don't know	Muscle pain,Dry cough, Chest pain,Fever, Shortness of breath, Others	Yes	Yes	Yes	Yes	Yes	Yes	No	Yes
118	Cameroon	Central Africa	Cameroon	Central Africa	Male	Married	Christian	Associate degree	Undergraduate	46	40+	City/Town (Urban)	Urban	4	24		Others	Public/Private servant	Internet websites, Others	Yes	No	No	No	Yes	No	By respiratory droplets when an infected person coughs, sneezes or speaks., Handshake, Touching contaminated surfaces and then touching your face, Contaminated foodstuffs, Eating bushmeat or wild animals (like bats)	TRUE	TRUE	TRUE	TRUE	TRUE	TRUE	TRUE	TRUE	TRUE	TRUE	TRUE	TRUE	TRUE	TRUE	Dry cough, Chest pain,Fever, Shortness of breath	No	Yes	Yes	Yes	Yes	No	No	Yes
119	Cameroon	Central Africa	Germany		Male	Married	Christian	Master's degree	Postgraduate	41	40+	City/Town (Urban)	Urban	4	20	Engineer	Public/Private servant excluding academics	Public/Private servant	Internet websites, Media (Television, Newspaper and Radio), Family and Friends	Yes	No	Yes	Yes	No	Yes	By respiratory droplets when an infected person coughs, sneezes or speaks., Eating bush meat or wild animals (like bat), Handshake, Touching contaminated surfaces and then touching your face	TRUE	TRUE	TRUE	FALSE	FALSE	TRUE	FALSE	FALSE	FALSE	FALSE	TRUE	TRUE	TRUE	TRUE	Dry cough, Fever, Shortness of breath	No	Yes	No	Yes	Yes	No	No	Yes
120	Cameroon	Central Africa	Ghana	West Africa	Female	Single	Christian	Professional degree	Undergraduate	26	18-29	City/Town (Urban)	Urban	3	20	Pharmacist	Health Professionals	Public/Private servant	Social media (WhatsApp, twitter, Instagram, Facebook, etc.)	No	Yes	No	No	No	No	By respiratory droplets when an infected person coughs, sneezes or speaks.	TRUE	TRUE	TRUE	FALSE	FALSE	TRUE	FALSE	I don't know	FALSE	TRUE	TRUE	TRUE	TRUE	TRUE	Dry cough, Chest pain, Fever, Shortness of breath	No	Yes	Yes	Yes	Yes	No	No	Yes
121	Cameroon	Central Africa	Cameroon	Central Africa	Female	Prefer not to answer	Christian	Bachelor's degree	Undergraduate	27	18-29	City/Town (Urban)	Urban	4	11	Communicator	Public/Private servant excluding academics	Public/Private servant	Internet websites, Social media (WhatsApp, twitter, Instagram, Facebook, etc.), Media (Television, Newspaper and Radio), Family and Friends, Facebook	Yes	Yes	Yes	Yes	No	No	By respiratory droplets when an infected person coughs, sneezes or speaks., Handshake, Touching contaminated surfaces and then touching your face	TRUE	TRUE	TRUE	FALSE	FALSE	TRUE	FALSE	FALSE	FALSE	FALSE	TRUE	TRUE	TRUE	TRUE	Dry cough, Fever, Shortness of breath	No	Yes	No	Yes	Yes	No	No	Yes
122	Cameroon	Central Africa	Cameroon	Central Africa	Male	Married	Christian	Doctorate	Postgraduate	41	40+	City/Town (Urban)	Urban	5	12	Médecin	Health Professionals	Public/Private servant	Internet websites, Social media (WhatsApp, twitter, Instagram, Facebook, etc.), Family and Friends	Yes	Yes	No	Yes	No	Yes	By respiratory droplets when an infected person coughs, sneezes or speaks., Handshake, Touching contaminated surfaces and then touching your face, Eating bushmeat or wild animals (like bats)	TRUE	TRUE	TRUE	TRUE	FALSE	TRUE	FALSE	TRUE	TRUE	FALSE	TRUE	FALSE	FALSE	FALSE	Muscle pain,Dry cough,Fever, Shortness of breath, Others	Yes	Yes	No	Yes	Yes	Yes	No	Yes
123	Cameroon	Central Africa	Cameroon	Central Africa	Female	Single	Christian	Doctorate	Postgraduate	35	30-39	City (Rural)	Rural	1	14	Medecin	Health Professionals	Public/Private servant	Internet websites, Social media (WhatsApp, twitter, Instagram, Facebook, etc.), Family and Friends, Others	Yes	Yes	No	Yes	Yes	No	By respiratory droplets when an infected person coughs, sneezes or speaks., Touching contaminated surfaces and then touching your face	TRUE	TRUE	TRUE	TRUE	FALSE	TRUE	FALSE	TRUE	TRUE	FALSE	TRUE	FALSE	FALSE	FALSE	Muscle pain,Dry cough,Fever, Shortness of breath	Yes	Yes	No	Yes	Yes	No	No	Yes
124	Cameroon	Central Africa	Cameroon	Central Africa	Male	Single	Christian	Doctorate	Postgraduate	29	18-29	City/Town (Urban)	Urban	2	22	Dentist	Academic/Researcher	Public/Private servant	Internet websites, Social media (WhatsApp, Twitter, Instagram, Facebook, etc.), Media (Television, Newspaper and Radio), Literature	Yes	Yes	Yes	Yes	No	Yes	By respiratory droplets when an infected person coughs, sneezes or speaks., Handshake, Touching contaminated surfaces and then touching your face	FALSE	TRUE	TRUE	I don't know	FALSE	TRUE	FALSE	I don't know	FALSE	I don't know	TRUE	TRUE	TRUE	TRUE	Chest pain, Fever, Shortness of breath	No	No	Yes	Yes	Yes	No	No	Yes
125	Cameroon	Central Africa	Cameroon	Central Africa	Male	Single	Christian	Master's degree	Postgraduate	49	40+	City/Town (Urban)	Urban	1	17	AVocat	Public/Private servant excluding academics	Public/Private servant	Internet websites, Social media (WhatsApp, twitter, Instagram, Facebook, etc.), Family and Friends, Others	Yes	Yes	No	Yes	Yes	Yes	By respiratory droplets when an infected person coughs, sneezes or speaks., Handshake, Touching contaminated surfaces and then touching your face, Contaminated foodstuffs, Eating bushmeat or wild animals (like bats)	TRUE	TRUE	TRUE	TRUE	TRUE	TRUE	I don't know	TRUE	TRUE	FALSE	TRUE	TRUE	TRUE	TRUE	Muscle pain,Dry cough, Chest pain,Fever, Shortness of breath	Yes	Yes	Yes	Yes	Yes	No	No	Yes
126	Cameroon	Central Africa	Cameroon	Central Africa	Male	Single	Christian	Bachelor's degree	Undergraduate	28	18-29	Village (Rural)	Rural	1	18	Teacher	Public/Private servant excluding academics	Public/Private servant	Internet websites, Social media (WhatsApp, twitter, Instagram, Facebook, etc.), Media (Television, Newspaper and Radio), Family and Friends	Yes	Yes	Yes	Yes	No	No	By respiratory droplets when an infected person coughs, sneezes or speaks., Handshake, Touching contaminated surfaces and then touching your face	TRUE	TRUE	TRUE	FALSE	FALSE	TRUE	FALSE	TRUE	TRUE	TRUE	TRUE	FALSE	TRUE	TRUE	Dry cough, Fever, Shortness of breath	No	Yes	No	Yes	Yes	No	No	Yes
127	Cameroon	Central Africa	Cameroon	Central Africa	Male	Single	Christian	Master's degree	Postgraduate	31	30-39	City/Town (Urban)	Urban	2	18	comptable-fiscaliste	Public/Private servant excluding academics	Public/Private servant	Internet websites, Social media (WhatsApp, twitter, Instagram, Facebook, etc.), Family and Friends	Yes	Yes	No	Yes	No	Yes	By respiratory droplets when an infected person coughs, sneezes or speaks., Handshake, Touching contaminated surfaces and then touching your face, Contaminated foodstuffs	TRUE	TRUE	TRUE	TRUE	TRUE	TRUE	FALSE	TRUE	TRUE	FALSE	TRUE	FALSE	FALSE	FALSE	Dry cough,Fever, Shortness of breath	No	Yes	No	Yes	Yes	No	I don't know	I don't know
128	Cameroon	Central Africa	United Arabs Emirate		Male	Single	Christian	Senior Secondary	Vocational/Secondary	30	30-39	City/Town (Urban)	Urban	4	14	Cashier	Public/Private servant excluding academics	Public/Private servant	Internet websites, Social media (WhatsApp, twitter, Instagram, Facebook, etc.), Media (Television, Newspaper and Radio), Family and Friends	Yes	Yes	Yes	Yes	No	No	Handshake, Touching contaminated surfaces and then touching your face, Eating bush meat or wild animals (like bat)	TRUE	TRUE	TRUE	I don't know	I don't know	I don't know	I don't know	I don't know	TRUE	TRUE	TRUE	TRUE	TRUE	TRUE	Dry cough, Fever, Shortness of breath	No	Yes	No	Yes	Yes	No	I don't know	Yes
129	Cameroon	Central Africa	Cameroon	Central Africa	Female	Single	Christian	Bachelor's degree	Undergraduate	22	18-29	City/Town (Suburban)	Rural	6	19	Student	Student	Student/Unemployed	Internet websites, Social media (WhatsApp, Twitter, Instagram, Facebook, etc.), Media (Television, Newspaper and Radio), Family and Friends	Yes	Yes	Yes	Yes	No	No	By respiratory droplets when an infected person coughs, sneezes or speaks., Blood transfusion, Contaminated foodstuffs, Handshake, Touching contaminated surfaces and then touching your face	TRUE	TRUE	TRUE	TRUE	FALSE	TRUE	FALSE	FALSE	FALSE	TRUE	TRUE	TRUE	TRUE	TRUE	Chest pain, Dry cough, Fever, Muscle pain, Shortness of breath	Yes	Yes	Yes	Yes	Yes	No	No	Yes
130	Cameroon	Central Africa	Cameroon	Central Africa	Female	Single	Christian	Master's degree	Postgraduate	27	18-29	City/Town (Urban)	Urban	7	19	Commercial	Others	Public/Private servant	Internet websites, Social media (WhatsApp, twitter, Instagram, Facebook, etc.), Media (Television, Newspaper and Radio), Family and Friends, Doctors	Yes	Yes	Yes	Yes	Yes	No	By respiratory droplets when an infected person coughs, sneezes or speaks., Handshake, Touching contaminated surfaces and then touching your face	TRUE	TRUE	TRUE	TRUE	FALSE	TRUE	FALSE	FALSE	FALSE	FALSE	TRUE	TRUE	TRUE	TRUE	Dry cough, Fever, Shortness of breath	No	Yes	No	Yes	Yes	No	No	Yes
131	Cameroon	Central Africa	Canada		Female	Married	Christian	Bachelor's degree	Undergraduate	34	30-39	City/Town (Urban)	Urban	7	18	Technicienne en administration	Public/Private servant excluding academics	Public/Private servant	Internet websites, Social media (WhatsApp, twitter, Instagram, Facebook, etc.)	Yes	Yes	No	No	No	No	By respiratory droplets when an infected person coughs, sneezes or speaks., Handshake, Touching contaminated surfaces and then touching your face	TRUE	TRUE	TRUE	TRUE	TRUE	I don't know	FALSE	TRUE	TRUE	I don't know	TRUE	I don't know	I don't know	I don't know	Dry cough, Chest pain,Fever, Shortness of breath	No	Yes	Yes	Yes	Yes	No	No	Yes
132	Cameroon	Central Africa	Cameroon	Central Africa	Female	Single	Christian	Senior Secondary	Vocational/Secondary	18	18-29	City/Town (Urban)	Urban	5	16	Student	Student	Student/Unemployed	Internet websites, Social media (WhatsApp, Twitter, Instagram, Facebook, etc.), Media (Television, Newspaper and Radio), Family and Friends	Yes	Yes	Yes	Yes	No	Yes	By respiratory droplets when an infected person coughs, sneezes or speaks., Handshake, Touching contaminated surfaces and then touching your face	TRUE	TRUE	TRUE	TRUE	FALSE	TRUE	FALSE	FALSE	FALSE	FALSE	TRUE	TRUE	TRUE	TRUE	Chest pain, Dry cough, Fever, Shortness of breath	No	Yes	Yes	Yes	Yes	No	No	Yes
133	Cameroon	Central Africa	Cameroon	Central Africa	Male	Married	Christian	Vocational	Vocational/Secondary	47	40+	City/Town (Urban)	Urban	6	15	Communication	Public/Private servant excluding academics	Public/Private servant	Internet websites, Social media (WhatsApp, twitter, Instagram, Facebook, etc.), Family and Friends	Yes	Yes	No	Yes	No	No	By respiratory droplets when an infected person coughs, sneezes or speaks., Handshake, Touching contaminated surfaces and then touching your face, Blood transfusion, Contaminated foodstuffs, Eating bushmeat or wild animals (like bats)	TRUE	TRUE	TRUE	TRUE	FALSE	I don't know	I don't know	TRUE	TRUE	I don't know	TRUE	I don't know	I don't know	I don't know	Muscle pain,Dry cough, Chest pain,Fever, Shortness of breath, Others	Yes	Yes	Yes	Yes	Yes	Yes	No	I don't know
134	Cameroon	Central Africa	Cameroon	Central Africa	Male	Single	Christian	Professional degree	Undergraduate	29	18-29	City/Town (Urban)	Urban	2	12	Accountant	Public/Private servant excluding academics	Public/Private servant	Internet websites, Social media (WhatsApp, twitter, Instagram, Facebook, etc.), Media (Television, Newspaper and Radio)	Yes	Yes	Yes	No	No	No	By respiratory droplets when an infected person coughs, sneezes or speaks., Handshake, Touching contaminated surfaces and then touching your face, Blood transfusion, Contaminated foodstuffs	TRUE	TRUE	TRUE	TRUE	TRUE	TRUE	FALSE	I don't know	FALSE	FALSE	TRUE	TRUE	TRUE	TRUE	Dry cough, Fever, Shortness of breath	No	Yes	No	Yes	Yes	No	No	Yes
135	Cameroon	Central Africa	Cameroon	Central Africa	Male	Married	Christian	Bachelor's degree	Undergraduate	43	40+	City/Town (Suburban)	Rural	7	17	Trader	Entrepreneur	Public/Private servant	Internet websites, Social media (WhatsApp, twitter, Instagram, Facebook, etc.), Media (Television, Newspaper and Radio), Family and Friends	Yes	Yes	Yes	Yes	No	No	By respiratory droplets when an infected person coughs, sneezes or speaks., Handshake, Touching contaminated surfaces and then touching your face, Contaminated foodstuffs	I don't know	I don't know	I don't know	FALSE	FALSE	TRUE	FALSE	I don't know	TRUE	TRUE	TRUE	TRUE	TRUE	TRUE	Dry cough, Fever, Shortness of breath	No	Yes	No	Yes	Yes	No	No	Yes
136	Cameroon	Central Africa	Cameroon	Central Africa	Male	Single	Others	Professional degree	Undergraduate	32	30-39	City/Town (Urban)	Urban	3	17	IT Service Technician	Public/Private servant excluding academics	Public/Private servant	Internet websites, Media (Television, Newspaper and Radio)	Yes	No	Yes	No	No	No	I don't know	I don't know	TRUE	FALSE	TRUE	I don't know	I don't know	I don't know	I don't know	FALSE	I don't know	TRUE	TRUE	TRUE	FALSE	Muscle pain, Dry cough, Fever, Shortness of breath	Yes	Yes	No	Yes	Yes	No	Yes	Yes
137	Cameroon	Central Africa	Cameroon	Central Africa	Male	Single	Christian	Master's degree	Postgraduate	33	30-39	City/Town (Urban)	Urban	1	16	Juriste	Public/Private servant excluding academics	Public/Private servant	Internet websites, Social media (WhatsApp, twitter, Instagram, Facebook, etc.), Family and Friends, Others	Yes	Yes	No	Yes	Yes	Yes	By respiratory droplets when an infected person coughs, sneezes or speaks., Handshake, Touching contaminated surfaces and then touching your face, Contaminated foodstuffs, Eating bushmeat or wild animals (like bats)	TRUE	TRUE	TRUE	TRUE	TRUE	TRUE	I don't know	TRUE	TRUE	I don't know	I don't know	I don't know	TRUE	I don't know	Muscle pain,Dry cough,Fever, Shortness of breath, Others	Yes	Yes	No	Yes	Yes	Yes	I don't know	I don't know
138	Cameroon	Central Africa	Senegal	West Africa	Female	Single	Christian	Master's degree	Postgraduate	25	18-29	City/Town (Urban)	Urban	6	18	Journaliste-Communicante	Public/Private servant excluding academics	Public/Private servant	Internet websites, Social media (WhatsApp, twitter, Instagram, Facebook, etc.), Others	Yes	No	No	No	Yes	No	By respiratory droplets when an infected person coughs, sneezes or speaks., Handshake, Touching contaminated surfaces and then touching your face, Others	TRUE	TRUE	TRUE	TRUE	FALSE	TRUE	FALSE	TRUE	TRUE	FALSE	TRUE	FALSE	I don't know	FALSE	Dry cough, Chest pain,Fever, Shortness of breath, Others	No	Yes	Yes	Yes	Yes	Yes	No	Yes
139	Cameroon	Central Africa	Ghana	West Africa	Male	Single	Christian	Master's degree	Postgraduate	36	30-39	City/Town (Urban)	Urban	2	19	Student	Student	Student/Unemployed	Internet websites, Social media (WhatsApp, twitter, Instagram, Facebook, etc.), Media (Television, Newspaper and Radio), Family and Friends	Yes	Yes	Yes	Yes	No	No	By respiratory droplets when an infected person coughs, sneezes or speaks., Handshake, Touching contaminated surfaces and then touching your face, Blood transfusion, Contaminated foodstuffs	TRUE	TRUE	TRUE	TRUE	I don't know	I don't know	FALSE	I don't know	FALSE	TRUE	TRUE	TRUE	TRUE	TRUE	Dry cough, Chest pain, Fever, Shortness of breath	No	Yes	Yes	Yes	Yes	No	No	Yes
140	Cameroon	Central Africa	Germany		Male	Single	Christian	Doctorate	Postgraduate	32	30-39	City/Town (Urban)	Urban	1	25	Assistant Lecturer	Academic/Researcher	Public/Private servant	Internet websites, Social media (WhatsApp, Twitter, Instagram, Facebook, etc.), Media (Television, Newspaper and Radio), Family and Friends	Yes	Yes	Yes	Yes	No	Yes	By respiratory droplets when an infected person coughs, sneezes or speaks., Contaminated foodstuffs, Eating bush meat or wild animals (like bat), Handshake, Touching contaminated surfaces and then touching your face	TRUE	TRUE	TRUE	FALSE	FALSE	TRUE	FALSE	FALSE	FALSE	FALSE	TRUE	TRUE	TRUE	TRUE	Chest pain, Dry cough, Fever, Muscle pain	Yes	Yes	Yes	Yes	No	No	No	Yes
141	Cameroon	Central Africa	Cameroon	Central Africa	Male	Married	Christian	Master's degree	Postgraduate	34	30-39	City/Town (Urban)	Urban	6	20	Court Registrar	Public/Private servant excluding academics	Public/Private servant	Internet websites, Social media (WhatsApp, twitter, Instagram, Facebook, etc.), Media (Television, Newspaper and Radio)	Yes	Yes	Yes	No	No	Yes	Touching contaminated surfaces and then touching your face	TRUE	TRUE	TRUE	TRUE	TRUE	TRUE	TRUE	TRUE	TRUE	TRUE	TRUE	TRUE	TRUE	TRUE	Muscle pain, Dry cough, Chest pain, Fever, Shortness of breath	Yes	Yes	Yes	Yes	Yes	No	No	Yes
142	Cameroon	Central Africa	Cameroon	Central Africa	Female	Single	Christian	Bachelor's degree	Undergraduate	29	18-29	City/Town (Urban)	Urban	5	16	Comptable	Public/Private servant excluding academics	Public/Private servant	Internet websites, Social media (WhatsApp, twitter, Instagram, Facebook, etc.), Family and Friends	Yes	Yes	No	Yes	No	No	By respiratory droplets when an infected person coughs, sneezes or speaks., Handshake, Touching contaminated surfaces and then touching your face, Eating bushmeat or wild animals (like bats)	TRUE	TRUE	TRUE	TRUE	I don't know	I don't know	I don't know	TRUE	TRUE	I don't know	TRUE	FALSE	TRUE	I don't know	Dry cough,Fever, Shortness of breath	No	Yes	No	Yes	Yes	No	No	Yes
143	Cameroon	Central Africa	Cameroon	Central Africa	Male	Single	Christian	Bachelor's degree	Undergraduate	29	18-29	City/Town (Urban)	Urban	4	12	Vet	Public/Private servant excluding academics	Public/Private servant	Internet websites	Yes	No	No	No	No	No	By respiratory droplets when an infected person coughs, sneezes or speaks., Eating bush meat or wild animals (like bat), Handshake, Touching contaminated surfaces and then touching your face	TRUE	TRUE	TRUE	TRUE	FALSE	TRUE	TRUE	TRUE	FALSE	TRUE	TRUE	TRUE	TRUE	TRUE	Chest pain, Dry cough, Fever, Muscle pain, Shortness of breath	Yes	Yes	Yes	Yes	Yes	No	No	Yes
144	Cameroon	Central Africa	Cameroon	Central Africa	Male	Single	Christian	Master's degree	Postgraduate	31	30-39	City/Town (Urban)	Urban	1	30	student	Student	Student/Unemployed	Internet websites, Social media (WhatsApp, twitter, Instagram, Facebook, etc.), Family and Friends, Others	Yes	Yes	No	Yes	Yes	Yes	By respiratory droplets when an infected person coughs, sneezes or speaks., Handshake, Touching contaminated surfaces and then touching your face	TRUE	TRUE	TRUE	TRUE	I don't know	I don't know	I don't know	TRUE	TRUE	I don't know	TRUE	TRUE	TRUE	I don't know	Dry cough,Fever, Shortness of breath	No	Yes	No	Yes	Yes	No	No	Yes
145	Cameroon	Central Africa	Cameroon	Central Africa	Male	Single	Christian	Bachelor's degree	Undergraduate	27	18-29	City/Town (Suburban)	Rural	7	16	Pastor	Public/Private servant excluding academics	Public/Private servant	Media (Television, Newspaper and Radio)	No	No	Yes	No	No	No	By respiratory droplets when an infected person coughs, sneezes or speaks., Blood transfusion, Handshake, Touching contaminated surfaces and then touching your face	TRUE	TRUE	TRUE	FALSE	FALSE	TRUE	FALSE	FALSE	TRUE	FALSE	TRUE	TRUE	TRUE	TRUE	Chest pain, Dry cough, Shortness of breath	No	Yes	Yes	No	Yes	No	Yes	Yes
146	Cameroon	Central Africa	Cameroon	Central Africa	Female	Single	Christian	Master's degree	Postgraduate	20	18-29	City/Town (Urban)	Urban	3	18	étudiante	Student	Student/Unemployed	Social media (WhatsApp, twitter, Instagram, Facebook, etc.), Others	No	Yes	No	No	Yes	No	By respiratory droplets when an infected person coughs, sneezes or speaks., Handshake, Blood transfusion, Contaminated foodstuffs, Eating bushmeat or wild animals (like bats)	TRUE	TRUE	TRUE	TRUE	TRUE	TRUE	TRUE	TRUE	TRUE	FALSE	TRUE	FALSE	TRUE	TRUE	Muscle pain,Dry cough, Chest pain,Fever, Shortness of breath	Yes	Yes	Yes	Yes	Yes	No	No	Yes
147	Cameroon	Central Africa	United Arabs Emirate		Male	Single	Christian	Bachelor's degree	Undergraduate	28	18-29	City/Town (Urban)	Urban	4	14	health and safety officer	Public/Private servant excluding academics	Public/Private servant	Social media (WhatsApp, Twitter, Instagram, Facebook, etc.), Media (Television, Newspaper and Radio), Family and Friends	No	Yes	Yes	Yes	No	Yes	By respiratory droplets when an infected person coughs, sneezes or speaks.	TRUE	TRUE	TRUE	FALSE	I don't know	TRUE	FALSE	FALSE	TRUE	TRUE	TRUE	TRUE	TRUE	TRUE	Chest pain, Dry cough, Fever, Shortness of breath	No	Yes	Yes	Yes	Yes	No	No	Yes
148	Cameroon	Central Africa	Cameroon	Central Africa	Male	Married	Christian	Doctorate	Postgraduate	41	40+	City/Town (Urban)	Urban	5	40	Médecin	Health Professionals	Public/Private servant	Internet websites, Social media (WhatsApp, twitter, Instagram, Facebook, etc.)	Yes	Yes	No	No	No	Yes	By respiratory droplets when an infected person coughs, sneezes or speaks., Handshake, Touching contaminated surfaces and then touching your face, Blood transfusion, Contaminated foodstuffs, Eating bushmeat or wild animals (like bats)	TRUE	TRUE	TRUE	TRUE	FALSE	TRUE	TRUE	TRUE	TRUE	TRUE	TRUE	FALSE	TRUE	FALSE	Muscle pain,Dry cough, Chest pain,Fever, Shortness of breath, Others	Yes	Yes	Yes	Yes	Yes	Yes	No	Yes
149	Cameroon	Central Africa	Turkey		Female	Single	Christian	Master's degree	Postgraduate	30	30-39	City/Town (Urban)	Urban	3	18	Student	Student	Student/Unemployed	Internet websites, Social media (WhatsApp, twitter, Instagram, Facebook, etc.), Media (Television, Newspaper and Radio), Family and Friends	Yes	Yes	Yes	Yes	No	No	Touching contaminated surfaces and then touching your face	TRUE	TRUE	TRUE	TRUE	I don't know	TRUE	I don't know	I don't know	TRUE	TRUE	TRUE	I don't know	TRUE	TRUE	Dry cough, Fever, Shortness of breath	No	Yes	No	Yes	Yes	No	No	Yes
150	Cameroon	Central Africa	Cameroon	Central Africa	Male	Single	Christian	Bachelor's degree	Undergraduate	26	18-29	City/Town (Suburban)	Rural	5	11	Etudiants	Student	Student/Unemployed	Internet websites, Social media (WhatsApp, twitter, Instagram, Facebook, etc.), Others	Yes	Yes	No	No	Yes	No	By respiratory droplets when an infected person coughs, sneezes or speaks., Handshake, Touching contaminated surfaces and then touching your face, Contaminated foodstuffs, Eating bushmeat or wild animals (like bats), Others	TRUE	TRUE	TRUE	TRUE	I don't know	TRUE	FALSE	TRUE	TRUE	I don't know	TRUE	FALSE	FALSE	I don't know	Dry cough,Fever, Shortness of breath, Others	No	Yes	No	Yes	Yes	No	I don't know	No
151	Cameroon	Central Africa	Cameroon	Central Africa	Female	Single	Christian	Vocational	Vocational/Secondary	24	18-29	City/Town (Urban)	Urban	7	2	Electrical engineer	Public/Private servant excluding academics	Public/Private servant	Internet websites, Social media (WhatsApp, twitter, Instagram, Facebook, etc.), Media (Television, Newspaper and Radio), Family and Friends	Yes	Yes	Yes	Yes	No	No	By respiratory droplets when an infected person coughs, sneezes or speaks., Touching contaminated surfaces and then touching your face	TRUE	TRUE	TRUE	I don't know	I don't know	TRUE	FALSE	I don't know	FALSE	I don't know	TRUE	TRUE	TRUE	TRUE	Dry cough, Fever, Shortness of breath	No	Yes	No	Yes	Yes	No	No	Yes
152	Cameroon	Central Africa	Cameroon	Central Africa	Male	Single	Christian	Associate diploma	Undergraduate	23	18-29	City/Town (Urban)	Urban	6	16	Agronomist	Public/Private servant excluding academics	Public/Private servant	Internet websites, Social media (WhatsApp, twitter, Instagram, Facebook, etc.), Family and friends	Yes	Yes	No	Yes	No	No	By respiratory droplets when an infected person coughs, sneezes or talks., Handshake, Touching contaminated surfaces and then touching your face, Contaminated food, Eating bushmeat or wild animals (such as bats ), Others	TRUE	TRUE	TRUE	TRUE	TRUE	TRUE	FALSE	TRUE	TRUE	FALSE	TRUE	FALSE	TRUE	I don't know	Dry cough, Chest pain, Fever, Shortness of breath or difficulty breathing	No	Yes	Yes	Yes	Yes	No	I don't know	I don't know
153	Cameroon	Central Africa	Cameroon	Central Africa	Female	Single	Christian	Bachelor's degree	Undergraduate	28	18-29	City/Town (Suburban)	Rural	9	18	Student	Student	Student/Unemployed	Internet websites, Social media (WhatsApp, twitter, Instagram, Facebook, etc.), Media (Television, Newspaper and Radio)	Yes	Yes	Yes	No	No	No	Touching contaminated surfaces and then touching your face	TRUE	TRUE	TRUE	TRUE	TRUE	I don't know	FALSE	TRUE	FALSE	TRUE	TRUE	TRUE	TRUE	TRUE	Dry cough, Shortness of breath	No	Yes	No	No	Yes	No	No	I don't know
154	Cameroon	Central Africa	Cameroon	Central Africa	Female	Single	Christian	Associate degree	Undergraduate	43	40+	City/Town (Urban)	Urban	1	1	Entrepreneur	Entrepreneur	Public/Private servant	Internet websites	Yes	No	No	No	No	Yes	By respiratory droplets when an infected person coughs, sneezes or speaks., Handshake, Touching contaminated surfaces and then touching your face	TRUE	TRUE	TRUE	TRUE	TRUE	TRUE	FALSE	TRUE	FALSE	FALSE	FALSE	FALSE	TRUE	TRUE	Dry cough,Fever, Shortness of breath	No	Yes	No	Yes	Yes	No	No	Yes
155	Cameroon	Central Africa	France		Female	Prefer not to answer	Christian	Master's degree	Postgraduate	25	18-29	City/Town (Urban)	Urban	3	18	Etudiante	Student	Student/Unemployed	Internet websites, Social media (WhatsApp, twitter, Instagram, Facebook, etc.), Family and Friends, Others	Yes	Yes	No	Yes	Yes	No	By respiratory droplets when an infected person coughs, sneezes or speaks., Handshake, Touching contaminated surfaces and then touching your face, Contaminated foodstuffs	TRUE	TRUE	TRUE	TRUE	FALSE	TRUE	FALSE	TRUE	TRUE	FALSE	TRUE	FALSE	TRUE	FALSE	Muscle pain,Dry cough, Chest pain,Fever, Shortness of breath	Yes	Yes	Yes	Yes	Yes	No	No	Yes
156	Cameroon	Central Africa	France		Female	Single	Christian	Master's degree	Postgraduate	33	30-39	City/Town (Urban)	Urban	1	15	Biotechnology engineer	Public/Private servant excluding academics	Public/Private servant	Internet websites	Yes	No	No	No	No	Yes	By respiratory droplets when an infected person coughs, sneezes or talks., Touch contaminated surfaces and then touch your face	TRUE	TRUE	TRUE	TRUE	FALSE	TRUE	FALSE	TRUE	TRUE	I don't know	TRUE	FALSE	I don't know	I don't know	Fever, Shortness of breath or difficulty breathing	No	No	No	Yes	Yes	No	No	Yes
157	Cameroon	Central Africa	Belgium		Male	Married	Christian	Bachelor's degree	Undergraduate	40	40+	City/Town (Urban)	Urban	1	20	Warehouse Employee	Public/Private servant excluding academics	Public/Private servant	Internet websites, Social media (WhatsApp, twitter, Instagram, Facebook, etc.), Media (Television, Newspaper and Radio), Family and Friends	Yes	Yes	Yes	Yes	No	Yes	By respiratory droplets when an infected person coughs, sneezes or speaks., Handshake, Touching contaminated surfaces and then touching your face, Contaminated foodstuffs, Eating bush meat or wild animals (like bat)	TRUE	TRUE	FALSE	TRUE	I don't know	I don't know	FALSE	I don't know	FALSE	I don't know	TRUE	TRUE	TRUE	TRUE	Dry cough	No	Yes	No	No	No	No	No	Yes
158	Cameroon	Central Africa	Cameroon	Central Africa	Male	Single	Christian	Bachelor's degree	Undergraduate	26	18-29	City/Town (Urban)	Urban	5	18	Student	Student	Student/Unemployed	Internet websites, Social media (WhatsApp, twitter, Instagram, Facebook, etc.), Media (Television, Newspaper and Radio)	Yes	Yes	Yes	No	No	No	By respiratory droplets when an infected person coughs, sneezes or speaks.	TRUE	TRUE	TRUE	FALSE	FALSE	TRUE	FALSE	FALSE	FALSE	FALSE	TRUE	TRUE	TRUE	TRUE	Muscle pain, Dry cough, Fever, Shortness of breath	Yes	Yes	No	Yes	Yes	No	No	Yes
159	Cameroon	Central Africa	Ghana	West Africa	Female	Single	Christian	Bachelor's degree	Undergraduate	22	18-29	City/Town (Urban)	Urban	3	13	Etudiante	Student	Student/Unemployed	Internet websites, Social media (WhatsApp, twitter, Instagram, Facebook, etc.), Family and friends	Yes	Yes	No	Yes	No	No	By respiratory droplets when an infected person coughs, sneezes or speaks., Handshake, Touching contaminated surfaces and then touching your face	TRUE	TRUE	TRUE	TRUE	FALSE	I don't know	I don't know	TRUE	TRUE	FALSE	TRUE	FALSE	FALSE	I don't know	Dry cough, Chest pain, Shortness of breath	No	Yes	Yes	No	Yes	No	No	Yes
160	Cameroon	Central Africa	Cameroon	Central Africa	Female	Single	Christian	Bachelor's degree	Undergraduate	21	18-29	City/Town (Urban)	Urban	7	16	Etudiante	Student	Student/Unemployed	Social media (WhatsApp, twitter, Instagram, Facebook, etc.), Family and Friends	No	Yes	No	Yes	No	No	By respiratory droplets when an infected person coughs, sneezes or speaks., Touching contaminated surfaces and then touching your face, Contaminated foodstuffs, Others	TRUE	TRUE	TRUE	TRUE	TRUE	TRUE	I don't know	TRUE	TRUE	FALSE	FALSE	I don't know	FALSE	FALSE	Dry cough,Fever, Shortness of breath	No	Yes	No	Yes	Yes	No	No	Yes
161	Cameroon	Central Africa	United States of America		Male	Single	Others	Vocational	Vocational/Secondary	47	40+	City/Town (Urban)	Urban	2		Nurse	Health Professionals	Public/Private servant	Internet websites, Journals	No	No	No	No	Yes	Yes	By respiratory droplets when an infected person coughs, sneezes or speaks., Contaminated foodstuffs, Handshake, Touching contaminated surfaces and then touching your face	TRUE	TRUE	TRUE	TRUE	FALSE	TRUE	FALSE	TRUE	FALSE	TRUE	TRUE	TRUE	TRUE	TRUE	Dry cough, Fever, Muscle pain, Shortness of breath	Yes	Yes	No	Yes	Yes	No	No	Yes
162	Cameroon	Central Africa	Cameroon	Central Africa	Male	Single	Christian	Bachelor's degree	Undergraduate	28	18-29	City/Town (Urban)	Urban	5	16	Enseignant	Public/Private servant excluding academics	Public/Private servant	Internet websites, Social media (WhatsApp, twitter, Instagram, Facebook, etc.), Family and Friends	Yes	Yes	No	Yes	No	No	By respiratory droplets when an infected person coughs, sneezes or speaks., Handshake, Touching contaminated surfaces and then touching your face, Eating bushmeat or wild animals (like bats)	TRUE	TRUE	TRUE	TRUE	FALSE	TRUE	FALSE	TRUE	TRUE	FALSE	TRUE	FALSE	FALSE	FALSE	Dry cough,Fever, Shortness of breath	No	Yes	No	Yes	Yes	No	No	Yes
163	Cameroon	Central Africa	Cameroon	Central Africa	Female	Single	Christian	Senior Secondary	Vocational/Secondary	19	18-29	City/Town (Urban)	Urban	7	14	Student	Student	Student/Unemployed	Internet websites, Social media (WhatsApp, Twitter, Instagram, Facebook, etc.), Media (Television, Newspaper and Radio)	Yes	Yes	Yes	Yes	No	No	By respiratory droplets when an infected person coughs, sneezes or speaks., Contaminated foodstuffs, Handshake, Touching contaminated surfaces and then touching your face	TRUE	TRUE	TRUE	FALSE	TRUE	TRUE	FALSE	FALSE	FALSE	TRUE	TRUE	TRUE	TRUE	TRUE	Dry cough, Fever, Shortness of breath	No	Yes	No	Yes	Yes	No	No	I don't know
164	Cameroon	Central Africa	Cameroon	Central Africa	Female	Single	Christian	Bachelor's degree	Undergraduate	28	18-29	City/Town (Urban)	Urban	12	18	Health personel	Health Professionals	Public/Private servant	Media (Television, Newspaper and Radio)	No	No	Yes	No	No	No	By respiratory droplets when an infected person coughs, sneezes or speaks., Handshake, Touching contaminated surfaces and then touching your face, Contaminated foodstuffs, Eating bush meat or wild animals (like bat)	TRUE	TRUE	TRUE	FALSE	FALSE	TRUE	FALSE	FALSE	FALSE	FALSE	TRUE	TRUE	TRUE	TRUE	Dry cough, Chest pain, Fever, Shortness of breath	No	Yes	Yes	Yes	Yes	No	No	Yes
165	Cameroon	Central Africa	Cameroon	Central Africa	Male	Single	Christian	Master's degree	Postgraduate	26	18-29	City/Town (Urban)	Urban	1	18	Etudiant	Student	Student/Unemployed	Internet websites, Social media (WhatsApp, twitter, Instagram, Facebook, etc.), Family and Friends	Yes	Yes	No	Yes	No	No	By respiratory droplets when an infected person coughs, sneezes or speaks., Handshake, Touching contaminated surfaces and then touching your face, Eating bushmeat or wild animals (like bats)	TRUE	TRUE	TRUE	TRUE	FALSE	TRUE	FALSE	TRUE	TRUE	FALSE	TRUE	TRUE	TRUE	FALSE	Dry cough, Chest pain,Fever, Shortness of breath	No	Yes	Yes	Yes	Yes	No	No	Yes
166	Cameroon	Central Africa	Cameroon	Central Africa	Male	Single	Christian	Others	Undergraduate	37	30-39	City/Town (Suburban)	Rural	5		Driver	Public/Private servant excluding academics	Public/Private servant	Internet websites, Social media (WhatsApp, twitter, Instagram, Facebook, etc.), Others	Yes	Yes	No	No	Yes	Yes	By respiratory droplets when an infected person coughs, sneezes or talks., Handshake, Touching contaminated surfaces and then touching your face, Blood transfusion, Contaminated food, Eating bushmeat or wild animals (such as bat)	TRUE	TRUE	TRUE	TRUE	FALSE	TRUE	FALSE	TRUE	TRUE	I don't know	TRUE	I don't know	TRUE	I don't know	Dry cough, Fever, Shortness of breath or difficulty breathing	No	Yes	No	Yes	Yes	No	No	No
167	Cameroon	Central Africa	Cameroon	Central Africa	Male	Married	Christian	Associate degree	Undergraduate	39	30-39	City/Town (Urban)	Urban	8	1	Attaché Commercial	Public/Private servant excluding academics	Public/Private servant	Internet websites, Social media (WhatsApp, twitter, Instagram, Facebook, etc.), Family and Friends, Others	Yes	Yes	No	No	Yes	Yes	By respiratory droplets when an infected person coughs, sneezes or speaks., Handshake, Touching contaminated surfaces and then touching your face, Others	TRUE	TRUE	TRUE	TRUE	I don't know	TRUE	FALSE	TRUE	TRUE	FALSE	TRUE	TRUE	TRUE	FALSE	Muscle pain,Dry cough, Chest pain,Fever, Shortness of breath	Yes	Yes	Yes	Yes	Yes	No	I don't know	Yes
168	Cameroon	Central Africa	Cameroon	Central Africa	Female	Married	Christian	Master's degree	Postgraduate	40	40+	City/Town (Urban)	Urban	11	20	Teaching	Public/Private servant excluding academics	Public/Private servant	Internet websites, Social media (WhatsApp, twitter, Instagram, Facebook, etc.), Media (Television, Newspaper and Radio), Family and Friends	Yes	Yes	Yes	Yes	No	Yes	By respiratory droplets when an infected person coughs, sneezes or speaks., Handshake, Touching contaminated surfaces and then touching your face	TRUE	TRUE	TRUE	TRUE	I don't know	I don't know	I don't know	I don't know	I don't know	I don't know	TRUE	TRUE	TRUE	TRUE	Dry cough, Fever, Shortness of breath	No	Yes	No	Yes	Yes	No	No	Yes
169	Cameroon	Central Africa	Cameroon	Central Africa	Female	Single	Christian	Master's degree	Postgraduate	26	18-29	City/Town (Urban)	Urban	8	18	Traductrice	Entrepreneur	Public/Private servant	Internet websites	Yes	No	No	No	No	No	By respiratory droplets when an infected person coughs, sneezes or speaks., Handshake, Touching contaminated surfaces and then touching your face, Contaminated foodstuffs	TRUE	TRUE	TRUE	TRUE	I don't know	I don't know	I don't know	TRUE	TRUE	I don't know	TRUE	FALSE	TRUE	I don't know	Dry cough,Fever, Shortness of breath	No	Yes	No	Yes	Yes	Yes	No	Yes
170	Cameroon	Central Africa	Cameroon	Central Africa	Male	Single	Christian	Doctorate	Postgraduate	28	18-29	City/Town (Urban)	Urban	6	17	Médecin	Health Professionals	Public/Private servant	Internet websites, Social media (WhatsApp, twitter, Instagram, Facebook, etc.), Family and Friends, Others	Yes	Yes	No	Yes	Yes	No	By respiratory droplets when an infected person coughs, sneezes or speaks., Handshake, Touching contaminated surfaces and then touching your face, Eating bushmeat or wild animals (like bats)	TRUE	TRUE	TRUE	TRUE	FALSE	TRUE	FALSE	TRUE	TRUE	TRUE	FALSE	FALSE	TRUE	FALSE	Dry cough,Fever, Shortness of breath	No	Yes	No	Yes	Yes	No	No	Yes
171	Democratic Republic of Congo	Central Africa	Democratic Republic of Congo	Central Africa	Male	Married	Christian	Master's degree	Postgraduate	28	18-29	City/Town (Urban)	Urban	4	17	Entrepreneur	Entrepreneur	Public/Private servant	Others	No	No	No	No	Yes	No	By respiratory droplets when an infected person coughs, sneezes or speaks., Handshake, Touching contaminated surfaces and then touching your face	TRUE	TRUE	TRUE	TRUE	FALSE	TRUE	FALSE	TRUE	TRUE	TRUE	TRUE	FALSE	TRUE	TRUE	Muscle pain,Dry cough, Chest pain,Fever, Shortness of breath	Yes	Yes	Yes	Yes	Yes	No	No	Yes
172	Democratic Republic of Congo	Central Africa	Democratic Republic of Congo	Central Africa	Male	Single	Christian	Bachelor's degree	Undergraduate	25	18-29	City/Town (Urban)	Urban	7	16	Designer	Entrepreneur	Public/Private servant	Internet websites, Social media (WhatsApp, twitter, Instagram, Facebook, etc.), Family and Friends, Others	Yes	Yes	No	Yes	Yes	No	By respiratory droplets when an infected person coughs, sneezes or speaks., Touching contaminated surfaces and then touching your face	TRUE	TRUE	TRUE	TRUE	I don't know	TRUE	FALSE	TRUE	TRUE	I don't know	TRUE	I don't know	I don't know	I don't know	Muscle pain,Dry cough,Fever, Shortness of breath	Yes	Yes	No	Yes	Yes	No	No	Yes
173	Cameroon	Central Africa	Cameroon	Central Africa	Female	Single	Christian	Professional degree	Undergraduate	24	18-29	City/Town (Urban)	Urban	5	19	Logisticienne	Public/Private servant excluding academics	Public/Private servant	Internet websites, Family and Friends	Yes	No	No	Yes	No	Yes	By respiratory droplets when an infected person coughs, sneezes or speaks., Handshake, Touching contaminated surfaces and then touching your face, Contaminated foodstuffs	TRUE	TRUE	TRUE	TRUE	TRUE	TRUE	FALSE	TRUE	TRUE	FALSE	TRUE	FALSE	TRUE	FALSE	Muscle pain,Dry cough, Chest pain,Fever, Shortness of breath	Yes	Yes	Yes	Yes	Yes	No	No	Yes
174	Cameroon	Central Africa	Cameroon	Central Africa	Female	Single	Christian	Bachelor's degree	Undergraduate	24	18-29	City/Town (Urban)	Urban	2	16	etudiante	Student	Student/Unemployed	Internet websites, Family and Friends	Yes	No	No	Yes	No	No	By respiratory droplets when an infected person coughs, sneezes or speaks., Handshake, Touching contaminated surfaces and then touching your face	TRUE	I don't know	TRUE	TRUE	TRUE	TRUE	FALSE	TRUE	TRUE	FALSE	TRUE	I don't know	I don't know	FALSE	Dry cough,Fever, Shortness of breath	No	Yes	No	Yes	Yes	No	No	Yes
175	Cameroon	Central Africa	Cameroon	Central Africa	Female	Married	Islam	Bachelor's degree	Undergraduate	31	30-39	City/Town (Urban)	Urban	7	16	Cadre administratif	Public/Private servant excluding academics	Public/Private servant	Internet websites, Social media (WhatsApp, twitter, Instagram, Facebook, etc.)	Yes	Yes	No	No	No	No	By respiratory droplets when an infected person coughs, sneezes or speaks., Handshake, Touching contaminated surfaces and then touching your face	TRUE	I don't know	TRUE	TRUE	FALSE	TRUE	TRUE	TRUE	TRUE	FALSE	TRUE	TRUE	TRUE	I don't know	Muscle pain,Dry cough, Chest pain,Fever, Shortness of breath	No	Yes	Yes	Yes	Yes	No	No	Yes
176	Cameroon	Central Africa	Cameroon	Central Africa	Male	Single	Christian	Master's degree	Postgraduate	34	30-39	City/Town (Urban)	Urban	5	20	Freelance	Entrepreneur	Public/Private servant	Internet websites, Media (Television, Newspaper and Radio), Family and Friends	Yes	No	Yes	Yes	No	No	By respiratory droplets when an infected person coughs, sneezes or speaks., Handshake, Touching contaminated surfaces and then touching your face	TRUE	TRUE	TRUE	TRUE	TRUE	TRUE	TRUE	I don't know	FALSE	TRUE	TRUE	TRUE	TRUE	TRUE	Muscle pain, Dry cough, Chest pain, Fever, Shortness of breath	Yes	Yes	Yes	Yes	Yes	No	No	Yes
177	Cameroon	Central Africa	Cameroon	Central Africa	Female	Married	Christian	Senior Secondary	Vocational/Secondary	24	18-29	City/Town (Urban)	Urban	5	14	Student nurse	Health Professionals	Public/Private servant	Internet websites, Social media (WhatsApp, Twitter, Instagram, Facebook, etc.), Media (Television, Newspaper and Radio), Family and Friends	Yes	Yes	Yes	Yes	No	No	By respiratory droplets when an infected person coughs, sneezes or speaks.	FALSE	FALSE	FALSE	FALSE	FALSE	TRUE	FALSE	FALSE	FALSE	FALSE	FALSE	FALSE	FALSE	FALSE	Chest pain, Dry cough, Fever, Muscle pain, Shortness of breath	Yes	Yes	Yes	Yes	Yes	No	I don't know	Yes
178	Central African Republic	Central Africa	Senegal	West Africa	Male	Married	Christian	Master's degree	Postgraduate	37	30-39	City/Town (Urban)	Urban	4	18	Ingénieur Informaticien	Public/Private servant excluding academics	Public/Private servant	Internet websites, Social media (WhatsApp, twitter, Instagram, Facebook, etc.)	Yes	Yes	No	No	No	Yes	By respiratory droplets when an infected person coughs, sneezes or speaks., Handshake, Touching contaminated surfaces and then touching your face	TRUE	TRUE	TRUE	TRUE	TRUE	TRUE	I don't know	TRUE	TRUE	FALSE	TRUE	I don't know	TRUE	I don't know	Muscle pain,Dry cough, Chest pain,Fever, Shortness of breath	Yes	Yes	Yes	Yes	Yes	No	No	Yes
179	Cameroon	Central Africa	Cameroon	Central Africa	Female	Single	Christian	Master's degree	Postgraduate	23	18-29	City/Town (Urban)	Urban	3	18	Student	Student	Student/Unemployed	Internet websites	Yes	No	No	No	No	No	By respiratory droplets when an infected person coughs, sneezes or speaks., Handshake, Touching contaminated surfaces and then touching your face	TRUE	TRUE	TRUE	I don't know	I don't know	TRUE	I don't know	I don't know	I don't know	I don't know	TRUE	TRUE	TRUE	TRUE	Dry cough, Chest pain, Fever, Shortness of breath	No	Yes	Yes	Yes	Yes	No	No	I don't know
180	Cameroon	Central Africa	Cameroon	Central Africa	Female	Single	Christian	Bachelor's degree	Undergraduate	22	18-29	City/Town (Urban)	Urban	8	16	Etudiante	Student	Student/Unemployed	Family and Friends	No	No	No	Yes	No	Yes	By respiratory droplets when an infected person coughs, sneezes or speaks., Handshake, Touching contaminated surfaces and then touching your face, Contaminated foodstuffs, Others	TRUE	TRUE	TRUE	TRUE	TRUE	TRUE	FALSE	TRUE	TRUE	FALSE	TRUE	FALSE	TRUE	FALSE	Dry cough, Chest pain,Fever, Shortness of breath, Others	No	Yes	Yes	Yes	Yes	Yes	No	Yes
181	Cameroon	Central Africa	Cameroon	Central Africa	Male	Single	Christian	Senior Secondary	Vocational/Secondary	23	18-29	City/Town (Urban)	Urban	2	15	Student	Student	Student/Unemployed	Internet websites, Social media (WhatsApp, twitter, Instagram, Facebook, etc.), Media (Television, Newspaper and Radio), Family and Friends	Yes	Yes	Yes	Yes	No	No	By respiratory droplets when an infected person coughs, sneezes or speaks., Handshake, Touching contaminated surfaces and then touching your face, Contaminated foodstuffs	TRUE	TRUE	TRUE	TRUE	TRUE	TRUE	FALSE	FALSE	FALSE	TRUE	TRUE	TRUE	TRUE	TRUE	Muscle pain, Dry cough, Chest pain, Fever, Shortness of breath, Catarh	Yes	Yes	Yes	Yes	Yes	Yes	Yes	Yes
182	Cameroon	Central Africa	Cameroon	Central Africa	Male	Married	Christian	Professional degree	Undergraduate	44	40+	City/Town (Urban)	Urban	7	18	Teaching	Public/Private servant excluding academics	Public/Private servant	Social media (WhatsApp, twitter, Instagram, Facebook, etc.)	No	Yes	No	No	No	No	By respiratory droplets when an infected person coughs, sneezes or speaks., Handshake, Touching contaminated surfaces and then touching your face, Contaminated foodstuffs	TRUE	TRUE	TRUE	FALSE	FALSE	TRUE	FALSE	I don't know	FALSE	FALSE	TRUE	TRUE	TRUE	TRUE	Dry cough, Fever, Shortness of breath	No	Yes	No	Yes	Yes	No	No	Yes
183	Cameroon	Central Africa	Cameroon	Central Africa	Female	Single	Christian	Master's degree	Postgraduate	34	30-39	City (Rural)	Rural	3	18	Magistrat	Public/Private servant excluding academics	Public/Private servant	Others	No	No	No	No	Yes	No	By respiratory droplets when an infected person coughs, sneezes or speaks., Handshake, Touching contaminated surfaces and then touching your face, Eating bushmeat or wild animals (like bats), Others	TRUE	I don't know	TRUE	TRUE	TRUE	I don't know	I don't know	TRUE	TRUE	FALSE	TRUE	I don't know	I don't know	I don't know	Dry cough,Fever, Shortness of breath	No	Yes	No	Yes	Yes	No	No	Yes
184	Cameroon	Central Africa	Cameroon	Central Africa	Male	Single	Christian	Associate degree	Undergraduate	23	18-29	City/Town (Urban)	Urban	9	16	Etudiant	Student	Student/Unemployed	Internet websites	Yes	No	No	No	No	No	By respiratory droplets when an infected person coughs, sneezes or speaks., Handshake, Touching contaminated surfaces and then touching your face, Contaminated foodstuffs, Others	TRUE	TRUE	FALSE	TRUE	I don't know	TRUE	FALSE	TRUE	TRUE	FALSE	TRUE	FALSE	FALSE	FALSE	Muscle pain,Dry cough, Chest pain,Fever, Shortness of breath, Others	Yes	Yes	Yes	Yes	Yes	Yes	No	Yes
185	Cameroon	Central Africa	Cameroon	Central Africa	Female	Single	Christian	Master's degree	Postgraduate	29	18-29	City/Town (Urban)	Urban	1	18	Optométriste	Health Professionals	Public/Private servant	Internet websites, Social media (WhatsApp, twitter, Instagram, Facebook, etc.)	Yes	Yes	No	No	No	No	By respiratory droplets when an infected person coughs, sneezes or speaks., Handshake, Touching contaminated surfaces and then touching your face	TRUE	I don't know	TRUE	TRUE	I don't know	TRUE	I don't know	TRUE	TRUE	I don't know	TRUE	FALSE	TRUE	I don't know	Dry cough,Fever, Shortness of breath	No	Yes	No	Yes	Yes	No	No	Yes
186	Cameroon	Central Africa	Cameroon	Central Africa	Female	Married	Christian	Doctorate	Postgraduate	35	30-39	City/Town (Urban)	Urban	6	11	Mede3	Health Professionals	Public/Private servant	Others	No	No	No	No	Yes	Yes	By respiratory droplets when an infected person coughs, sneezes or speaks., Handshake, Touching contaminated surfaces and then touching your face, Contaminated foodstuffs, Eating bushmeat or wild animals (like bats), Others	TRUE	TRUE	TRUE	TRUE	I don't know	I don't know	FALSE	TRUE	TRUE	TRUE	TRUE	FALSE	I don't know	FALSE	Muscle pain,Dry cough,Fever, Shortness of breath, Others	Yes	Yes	No	Yes	Yes	Yes	No	Yes
187	Democratic Republic of Congo	Central Africa	Nigeria	West Africa	Male	Married	Christian	Master's degree	Postgraduate	30	30-39	City/Town (Urban)	Urban	1	18	Etudiant	Student	Student/Unemployed	Internet websites, Social media (WhatsApp, twitter, Instagram, Facebook, etc.), Family and Friends, Others	Yes	Yes	No	Yes	Yes	No	By respiratory droplets when an infected person coughs, sneezes or speaks., Handshake, Touching contaminated surfaces and then touching your face	TRUE	I don't know	TRUE	TRUE	TRUE	TRUE	I don't know	TRUE	TRUE	FALSE	TRUE	I don't know	I don't know	I don't know	Dry cough,Fever, Shortness of breath	No	Yes	No	Yes	Yes	No	No	Yes
188	Cameroon	Central Africa	Cameroon	Central Africa	Female	Single	Christian	Senior Secondary	Vocational/Secondary	20	18-29	City/Town (Urban)	Urban	6	17	Étudiante	Student	Student/Unemployed	Internet websites, Social media (WhatsApp, twitter, Instagram, Facebook, etc.), Family and Friends	Yes	Yes	No	Yes	No	No	By respiratory droplets when an infected person coughs, sneezes or speaks., Handshake, Touching contaminated surfaces and then touching your face	TRUE	I don't know	TRUE	TRUE	I don't know	I don't know	I don't know	TRUE	TRUE	I don't know	TRUE	I don't know	I don't know	I don't know	Dry cough,Fever, Shortness of breath	No	Yes	No	Yes	Yes	No	No	Yes
189	Cameroon	Central Africa	Cameroon	Central Africa	Female	Married	Christian	Doctorate	Postgraduate	38	30-39	City/Town (Urban)	Urban	5	22	Medecin	Health Professionals	Public/Private servant	Internet websites, Social media (WhatsApp, twitter, Instagram, Facebook, etc.), Family and Friends, Others	Yes	Yes	No	Yes	Yes	Yes	By respiratory droplets when an infected person coughs, sneezes or speaks., Handshake, Touching contaminated surfaces and then touching your face, Contaminated foodstuffs, Eating bushmeat or wild animals (like bats)	TRUE	TRUE	TRUE	TRUE	FALSE	TRUE	FALSE	TRUE	TRUE	FALSE	TRUE	FALSE	FALSE	TRUE	Muscle pain,Dry cough,Fever, Shortness of breath, Others	Yes	Yes	No	Yes	Yes	Yes	No	Yes
190	Cameroon	Central Africa	Cameroon	Central Africa	Female	Single	Christian	Master's degree	Postgraduate	28	18-29	Village (Rural)	Rural	3	20	Epidemiologist	Public/Private servant excluding academics	Public/Private servant	Internet websites, Social media (WhatsApp, twitter, Instagram, Facebook, etc.), Media (Television, Newspaper and Radio), Family and Friends	Yes	Yes	Yes	Yes	No	No	By respiratory droplets when an infected person coughs, sneezes or speaks., Handshake, Touching contaminated surfaces and then touching your face, Contaminated foodstuffs	TRUE	TRUE	TRUE	TRUE	TRUE	TRUE	TRUE	I don't know	TRUE	TRUE	TRUE	TRUE	TRUE	FALSE	Chest pain, Fever, Shortness of breath, Runny nose, sneezing	No	No	Yes	Yes	Yes	Yes	No	Yes
191	Cameroon	Central Africa	Nigeria	West Africa	Female	Married	Christian	Master's degree	Postgraduate	43	40+	City/Town (Urban)	Urban	1	18	Accountant	Public/Private servant excluding academics	Public/Private servant	Social media (WhatsApp, Twitter, Instagram, Facebook, etc.)	No	Yes	No	No	No	Yes	By respiratory droplets when an infected person coughs, sneezes or speaks., Contaminated foodstuffs, Handshake, Touching contaminated surfaces and then touching your face	TRUE	TRUE	TRUE	I don't know	I don't know	I don't know	I don't know	I don't know	FALSE	TRUE	TRUE	TRUE	TRUE	TRUE	Chest pain, Dry cough, Fever, Shortness of breath	No	Yes	Yes	Yes	Yes	No	No	Yes
192	Cameroon	Central Africa	Cameroon	Central Africa	Male	Single	Christian	Master's degree	Postgraduate	29	18-29	City/Town (Urban)	Urban	2	20	Banker	Public/Private servant excluding academics	Public/Private servant	Internet websites, Media (Television, Newspaper and Radio)	Yes	No	Yes	No	No	Yes	By respiratory droplets when an infected person coughs, sneezes or speaks., Handshake, Touching contaminated surfaces and then touching your face	FALSE	FALSE	FALSE	FALSE	FALSE	TRUE	I don't know	I don't know	I don't know	FALSE	TRUE	TRUE	TRUE	TRUE	Dry cough, Fever, Shortness of breath	No	Yes	No	Yes	Yes	No	No	Yes
193	Cameroon	Central Africa	Cameroon	Central Africa	Male	Married	Christian	Professional degree	Undergraduate	55	40+	City/Town (Urban)	Urban	10	19	Enseignant	Student	Student/Unemployed	Social media (WhatsApp, twitter, Instagram, Facebook, etc.), Family and Friends, Others	No	Yes	No	Yes	Yes	Yes	By respiratory droplets when an infected person coughs, sneezes or speaks., Handshake, Touching contaminated surfaces and then touching your face, Eating bushmeat or wild animals (like bats)	TRUE	TRUE	TRUE	TRUE	TRUE	TRUE	FALSE	TRUE	TRUE	FALSE	TRUE	FALSE	FALSE	TRUE	Dry cough, Chest pain,Fever, Shortness of breath	No	Yes	Yes	Yes	Yes	No	No	Yes
194	Democratic Republic of Congo	Central Africa	Nigeria	West Africa	Female	Single	Christian	Professional diploma	Undergraduate	29	18-29	City (Rural)	Rural	1	19	Student	Student	Student/Unemployed	Internet websites, Social media (WhatsApp, twitter, Instagram, Facebook, etc.), Family and friends, Others	Yes	Yes	No	Yes	Yes	No	By respiratory droplets when an infected person coughs, sneezes or talks., Handshake, Touching contaminated surfaces and then touching your face	TRUE	TRUE	TRUE	TRUE	FALSE	TRUE	I don't know	TRUE	TRUE	FALSE	TRUE	FALSE	I don't know	I don't know	Dry cough, Fever, Shortness of breath or difficulty breathing	No	Yes	No	Yes	Yes	No	No	Yes
195	Cameroon	Central Africa	Cameroon	Central Africa	Male	Single	Christian	Bachelor's degree	Undergraduate	24	18-29	City/Town (Urban)	Urban	4	15	Étudiant	Student	Student/Unemployed	Internet websites, Social media (WhatsApp, twitter, Instagram, Facebook, etc.), Family and Friends	Yes	Yes	No	Yes	No	No	By respiratory droplets when an infected person coughs, sneezes or speaks., Handshake, Touching contaminated surfaces and then touching your face, Contaminated foodstuffs	TRUE	TRUE	TRUE	TRUE	FALSE	TRUE	FALSE	TRUE	TRUE	FALSE	TRUE	TRUE	TRUE	TRUE	Dry cough,Fever, Shortness of breath, Others	No	Yes	No	Yes	Yes	No	No	Yes
196	Cameroon	Central Africa	Cameroon	Central Africa	Female	Single	Christian	Doctorate	Postgraduate	31	30-39	City (Rural)	Rural	4	22	Medecin	Health Professionals	Public/Private servant	Social media (WhatsApp, twitter, Instagram, Facebook, etc.)	No	Yes	No	No	No	No	By respiratory droplets when an infected person coughs, sneezes or speaks., Handshake, Touching contaminated surfaces and then touching your face	TRUE	TRUE	TRUE	TRUE	FALSE	TRUE	FALSE	TRUE	TRUE	TRUE	TRUE	FALSE	TRUE	FALSE	Dry cough,Fever, Shortness of breath	No	Yes	No	Yes	Yes	No	Yes	Yes
197	Democratic Republic of Congo	Central Africa	Democratic Republic of Congo	Central Africa	Female	Single	Christian	Vocational	Vocational/Secondary	24	18-29	City/Town (Urban)	Urban	6	18	Secrétaire	Public/Private servant excluding academics	Public/Private servant	Internet websites, Social media (WhatsApp, twitter, Instagram, Facebook, etc.), Family and Friends	Yes	Yes	No	Yes	No	No	By respiratory droplets when an infected person coughs, sneezes or speaks., Handshake, Touching contaminated surfaces and then touching your face	TRUE	TRUE	TRUE	TRUE	TRUE	TRUE	FALSE	TRUE	TRUE	FALSE	TRUE	FALSE	FALSE	FALSE	Muscle pain,Dry cough, Chest pain,Fever, Shortness of breath	Yes	Yes	Yes	Yes	Yes	No	I don't know	Yes
198	Cameroon	Central Africa	Cameroon	Central Africa	Female	Single	Christian	Master's degree	Postgraduate	26	18-29	City/Town (Urban)	Urban	1	20	Medical Laboratory Scientist	Health Professionals	Public/Private servant	Media (Television, Newspaper and Radio)	Yes	No	Yes	No	No	Yes	By respiratory droplets when an infected person coughs, sneezes or speaks., Handshake, Touching contaminated surfaces and then touching your face	TRUE	TRUE	TRUE	TRUE	TRUE	TRUE	TRUE	TRUE	TRUE	TRUE	TRUE	TRUE	TRUE	TRUE	Dry cough, Fever, Shortness of breath	No	Yes	No	Yes	Yes	No	No	Yes
199	Cameroon	Central Africa	Cameroon	Central Africa	Female	Married	Christian	Professional degree	Undergraduate	34	30-39	City/Town (Urban)	Urban	7	21	Ménagère	Others	Public/Private servant	Others	No	No	No	No	Yes	Yes	Handshake, Touching contaminated surfaces and then touching your face	TRUE	TRUE	TRUE	TRUE	TRUE	TRUE	FALSE	TRUE	TRUE	FALSE	TRUE	FALSE	TRUE	TRUE	Dry cough, Chest pain,Fever, Shortness of breath	No	Yes	Yes	Yes	Yes	No	Yes	Yes
200	Cameroon	Central Africa	Cameroon	Central Africa	Male	Married	Christian	Senior Secondary	Vocational/Secondary	42	40+	City/Town (Urban)	Urban	6	17	Nurse Anesthetist	Health Professionals	Public/Private servant	Internet websites, Social media (WhatsApp, twitter, Instagram, Facebook, etc.), Media (Television, Newspaper and Radio)	Yes	Yes	Yes	No	No	No	By respiratory droplets when an infected person coughs, sneezes or speaks., Handshake, Touching contaminated surfaces and then touching your face, Contaminated foodstuffs, Eating bush meat or wild animals (like bat)	TRUE	TRUE	TRUE	TRUE	TRUE	TRUE	TRUE	I don't know	FALSE	TRUE	TRUE	TRUE	TRUE	TRUE	Dry cough, Fever, Shortness of breath, Sweating	No	Yes	No	Yes	Yes	Yes	No	Yes
201	Cameroon	Central Africa	Cameroon	Central Africa	Female	Single	Christian	Professional degree	Undergraduate	33	30-39	City/Town (Urban)	Urban	2	5	Cuisiniere	Entrepreneur	Public/Private servant	Internet websites	Yes	No	No	No	No	Yes	By respiratory droplets when an infected person coughs, sneezes or speaks., Handshake, Touching contaminated surfaces and then touching your face	TRUE	TRUE	TRUE	TRUE	FALSE	TRUE	I don't know	TRUE	I don't know	FALSE	TRUE	FALSE	TRUE	TRUE	Dry cough,Fever, Shortness of breath	No	Yes	No	Yes	Yes	No	No	Yes
202	Cameroon	Central Africa	Cameroon	Central Africa	Female	Single	Others	Bachelor's degree	Undergraduate	23	18-29	City/Town (Urban)	Urban	3	16	Étudiante	Student	Student/Unemployed	Internet websites, Social media (WhatsApp, twitter, Instagram, Facebook, etc.), Family and Friends, Others	Yes	Yes	No	Yes	Yes	No	By respiratory droplets when an infected person coughs, sneezes or speaks., Handshake, Touching contaminated surfaces and then touching your face	TRUE	TRUE	TRUE	TRUE	TRUE	TRUE	TRUE	TRUE	TRUE	FALSE	FALSE	FALSE	TRUE	TRUE	Dry cough,Fever, Shortness of breath	No	Yes	No	Yes	Yes	No	No	Yes
203	Cameroon	Central Africa	Cameroon	Central Africa	Male	Married	Christian	Professional degree	Undergraduate	31	30-39	City/Town (Urban)	Urban	7	23	Expert Comptable	Public/Private servant excluding academics	Public/Private servant	Internet websites, Social media (WhatsApp, twitter, Instagram, Facebook, etc.), Others	Yes	Yes	No	No	Yes	No	By respiratory droplets when an infected person coughs, sneezes or speaks., Touching contaminated surfaces and then touching your face	TRUE	FALSE	TRUE	TRUE	TRUE	TRUE	FALSE	TRUE	TRUE	FALSE	TRUE	TRUE	TRUE	TRUE	Dry cough, Chest pain,Fever, Shortness of breath	No	Yes	Yes	Yes	Yes	No	No	Yes
204	Cameroon	Central Africa	Cameroon	Central Africa	Female	Single	Christian	Bachelor's degree	Undergraduate	24	18-29	City/Town (Urban)	Urban	2	17	Student	Student	Student/Unemployed	Internet websites, Social media (WhatsApp, twitter, Instagram, Facebook, etc.), Media (Television, Newspaper and Radio)	Yes	Yes	Yes	No	No	No	By respiratory droplets when an infected person coughs, sneezes or speaks., Touching contaminated surfaces and then touching your face, Eating bush meat or wild animals (like bat)	TRUE	TRUE	TRUE	TRUE	FALSE	TRUE	FALSE	I don't know	FALSE	TRUE	TRUE	FALSE	TRUE	TRUE	Dry cough, Fever, Shortness of breath	No	Yes	No	Yes	Yes	No	No	Yes
205	Cameroon	Central Africa	Cameroon	Central Africa	Male	Single	Christian	Bachelor's degree	Undergraduate	27	18-29	City/Town (Suburban)	Rural	2	21	Student	Student	Student/Unemployed	Internet websites, Social media (WhatsApp, twitter, Instagram, Facebook, etc.), Media (Television, Newspaper and Radio), Family and Friends	Yes	Yes	Yes	Yes	No	No	By respiratory droplets when an infected person coughs, sneezes or speaks., Touching contaminated surfaces and then touching your face, Blood transfusion, Contaminated foodstuffs	TRUE	TRUE	FALSE	I don't know	TRUE	I don't know	I don't know	FALSE	I don't know	FALSE	TRUE	TRUE	TRUE	TRUE	Muscle pain, Dry cough, Fever, Shortness of breath	Yes	Yes	No	Yes	Yes	No	No	Yes
206	Cameroon	Central Africa	Cameroon	Central Africa	Male	Single	Christian	Master's degree	Postgraduate	32	30-39	City/Town (Urban)	Urban	8	19	Teaching	Public/Private servant excluding academics	Public/Private servant	Internet websites, Social media (WhatsApp, twitter, Instagram, Facebook, etc.), Media (Television, Newspaper and Radio)	Yes	Yes	Yes	No	No	No	By respiratory droplets when an infected person coughs, sneezes or speaks., Handshake, Touching contaminated surfaces and then touching your face, Contaminated foodstuffs, Eating bush meat or wild animals (like bat)	TRUE	TRUE	TRUE	TRUE	FALSE	TRUE	FALSE	TRUE	FALSE	TRUE	TRUE	TRUE	TRUE	TRUE	Muscle pain, Dry cough, Chest pain, Fever, Shortness of breath	Yes	Yes	Yes	Yes	Yes	No	No	Yes
207	Cameroon	Central Africa	Cameroon	Central Africa	Female	Single	Christian	Bachelor's degree	Undergraduate	21	18-29	City (Rural)	Rural	7	18	Freelancer	Entrepreneur	Public/Private servant	Internet websites, Social media (WhatsApp, twitter, Instagram, Facebook, etc.), Family and Friends, Others	Yes	Yes	No	Yes	Yes	No	By respiratory droplets when an infected person coughs, sneezes or speaks., Handshake, Touching contaminated surfaces and then touching your face, Eating bushmeat or wild animals (like bats), Others	TRUE	TRUE	TRUE	TRUE	TRUE	TRUE	FALSE	TRUE	TRUE	FALSE	TRUE	FALSE	TRUE	TRUE	Dry cough, Chest pain,Fever, Shortness of breath	No	Yes	Yes	Yes	Yes	No	I don't know	Yes
208	Cameroon	Central Africa	South Africa		Male	Married	Christian	Master's degree	Postgraduate	30	30-39	City/Town (Urban)	Urban	6	18	Enseignant	Public/Private servant excluding academics	Public/Private servant	Others	No	No	No	No	Yes	No	By respiratory droplets when an infected person coughs, sneezes or speaks., Handshake, Touching contaminated surfaces and then touching your face, Others	TRUE	TRUE	TRUE	TRUE	TRUE	TRUE	I don't know	TRUE	TRUE	I don't know	TRUE	I don't know	TRUE	I don't know	Dry cough,Fever, Shortness of breath, Others	No	Yes	No	Yes	Yes	No	No	Yes
209	Cameroon	Central Africa	Cameroon	Central Africa	Female	Single	Christian	Senior Secondary	Vocational/Secondary	18	18-29	City/Town (Urban)	Urban	11	18	Unemployed	Unemployed	Student/Unemployed	Internet websites, Social media (WhatsApp, Twitter, Instagram, Facebook, etc.), Media (Television, Newspaper and Radio), Family and Friends	Yes	Yes	Yes	Yes	No	No	By respiratory droplets when an infected person coughs, sneezes or speaks., Contaminated foodstuffs, Handshake, Touching contaminated surfaces and then touching your face	TRUE	TRUE	TRUE	FALSE	I don't know	I don't know	I don't know	I don't know	FALSE	FALSE	TRUE	TRUE	TRUE	TRUE	Dry cough, Fever, Muscle pain, Shortness of breath	Yes	Yes	No	Yes	Yes	No	No	Yes
210	Cameroon	Central Africa	Cameroon	Central Africa	Female	Married	Christian	Professional degree	Undergraduate	39	30-39	City/Town (Urban)	Urban	5	17	Teaching	Public/Private servant excluding academics	Public/Private servant	Internet websites, Social media (WhatsApp, twitter, Instagram, Facebook, etc.), Media (Television, Newspaper and Radio)	Yes	No	Yes	No	No	No	By respiratory droplets when an infected person coughs, sneezes or speaks., Handshake, Touching contaminated surfaces and then touching your face, Contaminated foodstuffs	TRUE	TRUE	TRUE	FALSE	FALSE	TRUE	FALSE	I don't know	FALSE	TRUE	TRUE	TRUE	TRUE	TRUE	Dry cough, Fever, Shortness of breath	No	Yes	No	Yes	Yes	No	No	Yes
211	Cameroon	Central Africa	Cameroon	Central Africa	Male	Married	Christian	Master's degree	Postgraduate	43	40+	City/Town (Urban)	Urban	7	15	Visiteur medical	Health Professionals	Public/Private servant	Internet websites, Others	Yes	No	No	No	Yes	No	By respiratory droplets when an infected person coughs, sneezes or speaks., Handshake, Touching contaminated surfaces and then touching your face, Contaminated foodstuffs, Others	TRUE	TRUE	TRUE	TRUE	TRUE	TRUE	FALSE	TRUE	TRUE	FALSE	TRUE	TRUE	TRUE	I don't know	Muscle pain,Dry cough, Chest pain,Fever, Shortness of breath, Others	Yes	Yes	Yes	Yes	Yes	Yes	No	Yes
212	Democratic Republic of Congo	Central Africa	Democratic Republic of Congo	Central Africa	Female	Single	Christian	Bachelor's degree	Undergraduate	32	30-39	City/Town (Urban)	Urban	9	18	Médecin	Health Professionals	Public/Private servant	Internet websites, Social media (WhatsApp, twitter, Instagram, Facebook, etc.)	Yes	Yes	No	No	No	No	By respiratory droplets when an infected person coughs, sneezes or speaks., Handshake, Touching contaminated surfaces and then touching your face	TRUE	TRUE	TRUE	TRUE	I don't know	I don't know	FALSE	TRUE	TRUE	FALSE	TRUE	I don't know	TRUE	I don't know	Muscle pain,Dry cough,Fever, Shortness of breath	Yes	Yes	No	Yes	Yes	No	I don't know	Yes
213	Cameroon	Central Africa	Cape Verde	West Africa	Female	Married	Christian	Doctorate	Postgraduate	39	30-39	City/Town (Urban)	Urban	7	22	Gastro enterologue	Health Professionals	Public/Private servant	Internet websites	Yes	No	No	No	No	Yes	By respiratory droplets when an infected person coughs, sneezes or speaks., Handshake, Touching contaminated surfaces and then touching your face, Blood transfusion, Eating bushmeat or wild animals (like bats)	TRUE	TRUE	TRUE	TRUE	FALSE	TRUE	FALSE	TRUE	TRUE	FALSE	TRUE	FALSE	TRUE	FALSE	Muscle pain,Dry cough, Chest pain,Fever, Shortness of breath, Others	Yes	Yes	Yes	Yes	Yes	Yes	No	Yes
214	Cameroon	Central Africa	Cameroon	Central Africa	Male	Married	Christian	Master's degree	Postgraduate	35	30-39	City/Town (Urban)	Urban	3	18	Ingenieur genie logiciel	Public/Private servant excluding academics	Public/Private servant	Internet websites, Social media (WhatsApp, twitter, Instagram, Facebook, etc.), Family and Friends	Yes	Yes	No	Yes	No	Yes	By respiratory droplets when an infected person coughs, sneezes or speaks., Handshake, Touching contaminated surfaces and then touching your face, Contaminated foodstuffs, Eating bushmeat or wild animals (like bats)	TRUE	TRUE	TRUE	TRUE	TRUE	TRUE	TRUE	TRUE	TRUE	TRUE	TRUE	FALSE	FALSE	I don't know	Dry cough, Chest pain,Fever, Shortness of breath	No	Yes	Yes	Yes	Yes	No	No	Yes
215	Cameroon	Central Africa	United Arabs Emirate		Male	Married	Christian	Bachelor's degree	Undergraduate	36	30-39	City/Town (Urban)	Urban	4	18	CIVIL ENGINEER	Public/Private servant excluding academics	Public/Private servant	Internet websites, Social media (WhatsApp, twitter, Instagram, Facebook, etc.), Media (Television, Newspaper and Radio)	Yes	Yes	Yes	No	No	Yes	By respiratory droplets when an infected person coughs, sneezes or speaks.	TRUE	TRUE	TRUE	I don't know	I don't know	TRUE	FALSE	FALSE	I don't know	TRUE	TRUE	TRUE	TRUE	TRUE	Dry cough, Fever, Shortness of breath	No	Yes	No	Yes	Yes	No	No	Yes
216	Cameroon	Central Africa	Cameroon	Central Africa	Male	Married	Christian	Master's degree	Postgraduate	37	30-39	City/Town (Urban)	Urban	5	20	Teaching	Public/Private servant excluding academics	Public/Private servant	Internet websites, Social media (WhatsApp, twitter, Instagram, Facebook, etc.), Media (Television, Newspaper and Radio), Family and Friends	Yes	Yes	Yes	Yes	No	No	By respiratory droplets when an infected person coughs, sneezes or speaks., Handshake, Touching contaminated surfaces and then touching your face, Contaminated foodstuffs	TRUE	TRUE	TRUE	TRUE	FALSE	TRUE	FALSE	I don't know	FALSE	FALSE	TRUE	TRUE	TRUE	TRUE	Muscle pain, Dry cough, Chest pain, Fever, Shortness of breath	Yes	Yes	Yes	Yes	Yes	No	No	I don't know
217	Cameroon	Central Africa	Cameroon	Central Africa	Female	Married	Christian	Master's degree	Postgraduate	44	40+	City/Town (Urban)	Urban	7	25	Adminstrator	Public/Private servant excluding academics	Public/Private servant	Family and Friends	No	No	No	Yes	No	Yes	By respiratory droplets when an infected person coughs, sneezes or speaks., Handshake, Touching contaminated surfaces and then touching your face, Eating bush meat or wild animals (like bat)	TRUE	TRUE	TRUE	FALSE	FALSE	TRUE	FALSE	TRUE	FALSE	TRUE	TRUE	TRUE	TRUE	TRUE	Dry cough, Chest pain, Fever, Shortness of breath	No	Yes	Yes	Yes	Yes	No	No	Yes
218	Cameroon	Central Africa	Mauritius	East Africa	Male	Single	Christian	Professional diploma	Undergraduate	28	18-29	City/Town (Urban)	Urban	1	16	Engineer	Public/Private servant excluding academics	Public/Private servant	Internet websites, Social media (WhatsApp, twitter, Instagram, Facebook, etc.)	Yes	Yes	No	No	No	No	By respiratory droplets when an infected person coughs, sneezes or talks., Touch contaminated surfaces and then touch your face	TRUE	TRUE	TRUE	TRUE	TRUE	I don't know	I don't know	TRUE	TRUE	I don't know	FALSE	FALSE	I don't know	I don't know	Dry cough, Fever, Shortness of breath or difficulty breathing	No	Yes	No	Yes	Yes	No	No	No
219	Cameroon	Central Africa	United States of America		Male	Single	Christian	Bachelor's degree	Undergraduate	27	18-29	City/Town (Urban)	Urban	1	16	Business Consultant	Public/Private servant excluding academics	Public/Private servant	Social media (WhatsApp, Twitter, Instagram, Facebook, etc.)	No	Yes	No	No	No	No	By respiratory droplets when an infected person coughs, sneezes or speaks., Handshake, Touching contaminated surfaces and then touching your face	TRUE	TRUE	TRUE	FALSE	FALSE	TRUE	FALSE	FALSE	FALSE	FALSE	TRUE	TRUE	TRUE	TRUE	Dry cough, Fever, Shortness of breath	No	Yes	No	Yes	Yes	No	No	Yes
220	Cameroon	Central Africa	Cameroon	Central Africa	Male	Single	Christian	Vocational	Vocational/Secondary	22	18-29	City/Town (Urban)	Urban	7	18	Student	Student	Student/Unemployed	Internet websites, Social media (WhatsApp, twitter, Instagram, Facebook, etc.)	Yes	Yes	No	No	No	Yes	By respiratory droplets when an infected person coughs, sneezes or speaks., Touching contaminated surfaces and then touching your face, Blood transfusion, Contaminated foodstuffs	TRUE	TRUE	TRUE	TRUE	TRUE	TRUE	FALSE	I don't know	FALSE	TRUE	TRUE	TRUE	TRUE	TRUE	Dry cough, Chest pain, Fever, Shortness of breath	No	Yes	Yes	Yes	Yes	No	I don't know	Yes
221	Cameroon	Central Africa	Cameroon	Central Africa	Male	Single	Christian	Senior Secondary	Vocational/Secondary	30	30-39	City/Town (Urban)	Urban	3	12	Jobless	Unemployed	Student/Unemployed	Internet websites, Social media (WhatsApp, twitter, Instagram, Facebook, etc.), Media (Television, Newspaper and Radio), Family and Friends	Yes	Yes	Yes	Yes	No	No	By respiratory droplets when an infected person coughs, sneezes or speaks., Handshake, Touching contaminated surfaces and then touching your face, Eating bush meat or wild animals (like bat)	TRUE	TRUE	TRUE	TRUE	FALSE	TRUE	TRUE	I don't know	FALSE	TRUE	TRUE	TRUE	TRUE	TRUE	Dry cough, Shortness of breath	No	Yes	No	No	Yes	No	No	Yes
222	Cameroon	Central Africa	Cameroon	Central Africa	Male	Single	Christian	Vocational	Vocational/Secondary	25	18-29	City/Town (Urban)	Urban	5	13	Computer Engineer	Public/Private servant excluding academics	Public/Private servant	Internet websites, Social media (WhatsApp, twitter, Instagram, Facebook, etc.), Media (Television, Newspaper and Radio), Family and Friends	Yes	Yes	Yes	Yes	No	No	By respiratory droplets when an infected person coughs, sneezes or speaks., Handshake, Touching contaminated surfaces and then touching your face	TRUE	TRUE	TRUE	FALSE	FALSE	TRUE	FALSE	FALSE	FALSE	FALSE	TRUE	TRUE	TRUE	TRUE	Dry cough, Chest pain, Fever, Shortness of breath	No	Yes	Yes	Yes	Yes	No	No	Yes
223	Cameroon	Central Africa	Cameroon	Central Africa	Male	Single	Christian	Bachelor's degree	Undergraduate	31	30-39	City/Town (Urban)	Urban	1	28	sans emploi	Unemployed	Student/Unemployed	Others	No	No	No	No	Yes	No	By respiratory droplets when an infected person coughs, sneezes or speaks., Handshake, Touching contaminated surfaces and then touching your face, Contaminated foodstuffs, Eating bushmeat or wild animals (like bats)	TRUE	TRUE	TRUE	TRUE	FALSE	TRUE	FALSE	TRUE	TRUE	FALSE	TRUE	FALSE	FALSE	FALSE	Dry cough,Fever, Shortness of breath	No	Yes	No	Yes	Yes	No	No	Yes
224	Cameroon	Central Africa	Cameroon	Central Africa	Female	Single	Christian	Master's degree	Postgraduate	26	18-29	City/Town (Urban)	Urban	6	20	Enseignant	Public/Private servant excluding academics	Public/Private servant	Internet websites, Social media (WhatsApp, twitter, Instagram, Facebook, etc.), Family and Friends	Yes	Yes	No	Yes	No	No	By respiratory droplets when an infected person coughs, sneezes or speaks., Handshake, Touching contaminated surfaces and then touching your face	TRUE	TRUE	TRUE	TRUE	FALSE	TRUE	FALSE	TRUE	TRUE	FALSE	TRUE	FALSE	I don't know	FALSE	Muscle pain,Dry cough,Fever, Shortness of breath	Yes	Yes	No	Yes	Yes	No	No	Yes
225	Cameroon	Central Africa	Kenya	East Africa	Female	Single	Christian	Master's degree	Postgraduate	28	18-29	City/Town (Urban)	Urban	1	18	Journalist / translator	Public/Private servant excluding academics	Public/Private servant	Internet websites, Social media (WhatsApp, twitter, Instagram, Facebook, etc.), Family and friends	Yes	Yes	No	Yes	No	No	By respiratory droplets when an infected person coughs, sneezes or talks., Handshake, Touching contaminated surfaces and then touching your face	TRUE	TRUE	TRUE	TRUE	I don't know	I don't know	FALSE	I don't know	TRUE	I don't know	TRUE	TRUE	TRUE	I don't know	Dry cough, Chest pain, Shortness of breath or difficulty breathing	No	Yes	Yes	No	Yes	No	No	No
226	Cameroon	Central Africa	Cameroon	Central Africa	Male	Single	Christian	Bachelor's degree	Undergraduate	22	18-29	City/Town (Urban)	Urban	1	19	Student	Student	Student/Unemployed	Internet websites, Social media (WhatsApp, twitter, Instagram, Facebook, etc.), Family and Friends, Others	Yes	Yes	No	Yes	Yes	No	By respiratory droplets when an infected person coughs, sneezes or talks., Handshake, Touching contaminated surfaces and then touching your face	TRUE	TRUE	TRUE	TRUE	TRUE	TRUE	I don't know	TRUE	TRUE	I don't know	TRUE	FALSE	TRUE	I don't know	Dry cough, Fever, Shortness of breath or difficulty breathing, Others	No	Yes	No	Yes	Yes	Yes	No	Yes
227	Cameroon	Central Africa	Cameroon	Central Africa	Male	Single	Christian	Bachelor's degree	Undergraduate	32	30-39	City/Town (Urban)	Urban	4	16	Juriste	Public/Private servant excluding academics	Public/Private servant	Internet websites, Social media (WhatsApp, twitter, Instagram, Facebook, etc.), Family and Friends, Others	Yes	Yes	No	Yes	Yes	Yes	By respiratory droplets when an infected person coughs, sneezes or speaks., Touching contaminated surfaces and then touching your face, Eating bushmeat or wild animals (like bats)	TRUE	TRUE	TRUE	TRUE	FALSE	TRUE	FALSE	TRUE	TRUE	FALSE	TRUE	TRUE	FALSE	FALSE	Muscle pain,Dry cough,Fever, Shortness of breath	Yes	Yes	No	Yes	Yes	Yes	No	Yes
228	Cameroon	Central Africa	Cameroon	Central Africa	Male	Single	Christian	Bachelor's degree	Undergraduate	24	18-29	City/Town (Urban)	Urban	2	15	Student	Student	Student/Unemployed	Internet websites, Social media (WhatsApp, twitter, Instagram, Facebook, etc.), Media (Television, Newspaper and Radio), Family and Friends	Yes	Yes	Yes	Yes	No	No	By respiratory droplets when an infected person coughs, sneezes or speaks., Handshake, Touching contaminated surfaces and then touching your face	TRUE	TRUE	TRUE	TRUE	FALSE	TRUE	FALSE	I don't know	FALSE	TRUE	TRUE	TRUE	TRUE	TRUE	Dry cough, Fever, Shortness of breath	No	Yes	No	Yes	Yes	No	No	Yes
229	Cameroon	Central Africa	Cameroon	Central Africa	Male	Single	Christian	Professional degree	Undergraduate	23	18-29	City/Town (Suburban)	Rural	7	18	Freelancer	Public/Private servant excluding academics	Public/Private servant	Medical resources	No	No	No	No	Yes	No	By respiratory droplets when an infected person coughs, sneezes or speaks., Handshake, Touching contaminated surfaces and then touching your face, Contaminated foodstuffs	TRUE	TRUE	TRUE	FALSE	FALSE	TRUE	I don't know	I don't know	FALSE	I don't know	TRUE	TRUE	TRUE	TRUE	Dry cough, Chest pain, Fever, Shortness of breath	No	Yes	Yes	Yes	Yes	No	I don't know	I don't know
230	Cameroon	Central Africa	Cameroon	Central Africa	Male	Single	Christian	Master's degree	Postgraduate	29	18-29	City/Town (Urban)	Urban	1	17	Human resources framework	Public/Private servant excluding academics	Public/Private servant	Internet websites, Social media (WhatsApp, twitter, Instagram, Facebook, etc.), Family and friends, Others	Yes	Yes	No	Yes	Yes	No	By respiratory droplets when an infected person coughs, sneezes or talks., Handshake, Touching contaminated surfaces and then touching your face	TRUE	TRUE	TRUE	TRUE	TRUE	I don't know	FALSE	TRUE	TRUE	I don't know	TRUE	I don't know	TRUE	I don't know	Dry cough, Chest pain, Fever, Shortness of breath or difficulty breathing	No	Yes	Yes	Yes	Yes	No	No	Yes
231	Cameroon	Central Africa	Cameroon	Central Africa	Male	Single	Christian	Bachelor's degree	Undergraduate	30	30-39	City/Town (Urban)	Urban	3	17	Biomedical scientist	Public/Private servant excluding academics	Public/Private servant	Internet websites, Media (Television, Newspaper and Radio)	Yes	No	Yes	No	No	No	By respiratory droplets when an infected person coughs, sneezes or speaks., Handshake, Touching contaminated surfaces and then touching your face, Eating bush meat or wild animals (like bat)	FALSE	TRUE	TRUE	TRUE	FALSE	TRUE	FALSE	FALSE	FALSE	TRUE	TRUE	TRUE	TRUE	TRUE	Dry cough, Chest pain, Fever, Shortness of breath	No	Yes	Yes	Yes	Yes	No	No	Yes
232	Cameroon	Central Africa	Cameroon	Central Africa	Male	Single	Christian	Master's degree	Postgraduate	28	18-29	City (Rural)	Rural	1	18	Enseignement	Public/Private servant excluding academics	Public/Private servant	Others	No	No	No	No	Yes	No	By respiratory droplets when an infected person coughs, sneezes or speaks., Handshake, Touching contaminated surfaces and then touching your face, Contaminated foodstuffs	TRUE	TRUE	TRUE	TRUE	I don't know	TRUE	FALSE	TRUE	TRUE	I don't know	TRUE	FALSE	FALSE	I don't know	Muscle pain,Dry cough, Chest pain,Fever, Shortness of breath, Others	Yes	Yes	Yes	Yes	Yes	Yes	I don't know	Yes
233	Cameroon	Central Africa	Cameroon	Central Africa	Female	Married	Christian	Professional degree	Undergraduate	45	40+	City/Town (Urban)	Urban	4	15	Communicatrice d'entreprises	Public/Private servant excluding academics	Public/Private servant	Others	No	No	No	No	Yes	No	By respiratory droplets when an infected person coughs, sneezes or speaks., Handshake, Touching contaminated surfaces and then touching your face, Contaminated foodstuffs, Eating bushmeat or wild animals (like bats)	TRUE	TRUE	TRUE	TRUE	TRUE	TRUE	TRUE	TRUE	TRUE	FALSE	TRUE	FALSE	TRUE	TRUE	Muscle pain,Dry cough, Chest pain,Fever, Shortness of breath	Yes	Yes	Yes	Yes	Yes	No	No	No
234	Cameroon	Central Africa	Cameroon	Central Africa	Female	Married	Christian	Master's degree	Postgraduate	42	40+	City/Town (Urban)	Urban	6	16	Teaching	Public/Private servant excluding academics	Public/Private servant	Media (Television, Newspaper and Radio)	No	No	Yes	No	No	No	By respiratory droplets when an infected person coughs, sneezes or speaks., Handshake, Touching contaminated surfaces and then touching your face, Eating bush meat or wild animals (like bat)	TRUE	TRUE	TRUE	TRUE	FALSE	TRUE	FALSE	TRUE	FALSE	TRUE	TRUE	TRUE	TRUE	TRUE	Dry cough, Fever, Shortness of breath	No	Yes	No	Yes	Yes	No	No	Yes
235	Cameroon	Central Africa	Cameroon	Central Africa	Male	Single	Christian	Bachelor's degree	Undergraduate	25	18-29	City/Town (Urban)	Urban	4	16	Etudiant	Student	Student/Unemployed	Internet websites, Social media (WhatsApp, twitter, Instagram, Facebook, etc.), Family and Friends, Others	Yes	Yes	No	Yes	Yes	Yes	By respiratory droplets when an infected person coughs, sneezes or speaks., Handshake, Touching contaminated surfaces and then touching your face, Contaminated foodstuffs, Eating bushmeat or wild animals (like bats)	TRUE	TRUE	TRUE	TRUE	TRUE	I don't know	TRUE	TRUE	TRUE	I don't know	TRUE	I don't know	TRUE	TRUE	Muscle pain,Dry cough, Chest pain,Fever, Shortness of breath	Yes	Yes	Yes	Yes	Yes	No	No	I don't know
236	Cameroon	Central Africa	Cameroon	Central Africa	Male	Single	Christian	Senior Secondary	Vocational/Secondary	19	18-29	City (Rural)	Rural	7	15	Eleve	Student	Student/Unemployed	Internet websites	Yes	No	No	No	No	No	By respiratory droplets when an infected person coughs, sneezes or speaks., Handshake, Touching contaminated surfaces and then touching your face, Contaminated foodstuffs, Eating bushmeat or wild animals (like bats)	TRUE	TRUE	TRUE	TRUE	TRUE	I don't know	I don't know	TRUE	TRUE	TRUE	TRUE	TRUE	TRUE	I don't know	Dry cough, Chest pain, Shortness of breath	No	Yes	Yes	No	Yes	No	I don't know	Yes
237	Cameroon	Central Africa	Cameroon	Central Africa	Male	Married	Christian	Master's degree	Postgraduate	34	30-39	City/Town (Urban)	Urban	5	4	Teacher	Public/Private servant excluding academics	Public/Private servant	Internet websites, Media (Television, Newspaper and Radio)	Yes	No	Yes	No	No	No	By respiratory droplets when an infected person coughs, sneezes or speaks., Touching contaminated surfaces and then touching your face	TRUE	TRUE	TRUE	I don't know	I don't know	I don't know	FALSE	I don't know	I don't know	TRUE	TRUE	TRUE	TRUE	TRUE	Chest pain, Dry cough, Fever, Shortness of breath	No	Yes	Yes	Yes	Yes	No	I don't know	I don't know
238	Cameroon	Central Africa	Cameroon	Central Africa	Male	Single	Christian	Bachelor's degree	Undergraduate	25	18-29	City/Town (Urban)	Urban	8	20	Freelancer	Public/Private servant excluding academics	Public/Private servant	Internet websites, Media (Television, Newspaper and Radio)	Yes	No	Yes	No	No	Yes	By respiratory droplets when an infected person coughs, sneezes or speaks., Handshake, Touching contaminated surfaces and then touching your face, Blood transfusion, Contaminated foodstuffs, Eating bush meat or wild animals (like bat)	TRUE	TRUE	TRUE	I don't know	I don't know	TRUE	FALSE	I don't know	I don't know	TRUE	TRUE	TRUE	TRUE	TRUE	Dry cough, Fever, Shortness of breath	No	Yes	No	Yes	Yes	No	No	Yes
239	Cameroon	Central Africa	Cameroon	Central Africa	Female	Married	Christian	Master's degree	Postgraduate	29	18-29	City/Town (Urban)	Urban	3	18	Personnel de santé publique	Public/Private servant excluding academics	Public/Private servant	Internet websites, Social media (WhatsApp, twitter, Instagram, Facebook, etc.), Family and Friends	Yes	Yes	No	Yes	No	No	By respiratory droplets when an infected person coughs, sneezes or speaks., Handshake, Touching contaminated surfaces and then touching your face, Eating bushmeat or wild animals (like bats)	TRUE	I don't know	TRUE	TRUE	TRUE	TRUE	I don't know	TRUE	TRUE	I don't know	TRUE	I don't know	TRUE	I don't know	Dry cough,Fever, Shortness of breath	No	Yes	No	Yes	Yes	No	I don't know	Yes
240	Cameroon	Central Africa	Cameroon	Central Africa	Male	Single	Christian	Bachelor's degree	Undergraduate	34	30-39	City/Town (Urban)	Urban	1	17	Electrician	Public/Private servant excluding academics	Public/Private servant	Social media (WhatsApp, twitter, Instagram, Facebook, etc.), Media (Television, Newspaper and Radio)	No	Yes	Yes	No	No	No	By respiratory droplets when an infected person coughs, sneezes or speaks., Handshake, Touching contaminated surfaces and then touching your face	TRUE	TRUE	TRUE	TRUE	TRUE	TRUE	TRUE	I don't know	TRUE	FALSE	TRUE	TRUE	TRUE	TRUE	Muscle pain, Dry cough, Chest pain, Fever, Shortness of breath	Yes	Yes	Yes	Yes	Yes	No	I don't know	Yes
241	Cameroon	Central Africa	Cameroon	Central Africa	Male	Married	Christian	Senior Secondary	Vocational/Secondary	45	40+	City/Town (Urban)	Urban	11	17	Security and safety officer	Public/Private servant excluding academics	Public/Private servant	Internet websites, Social media (WhatsApp, twitter, Instagram, Facebook, etc.), Media (Television, Newspaper and Radio), Family and Friends	Yes	Yes	Yes	Yes	No	No	By respiratory droplets when an infected person coughs, sneezes or speaks., Handshake, Touching contaminated surfaces and then touching your face, Contaminated foodstuffs	TRUE	TRUE	TRUE	TRUE	FALSE	TRUE	TRUE	I don't know	FALSE	FALSE	TRUE	TRUE	TRUE	TRUE	Dry cough, Chest pain, Fever, Shortness of breath	No	Yes	Yes	Yes	Yes	No	I don't know	Yes
242	Cameroon	Central Africa	Cameroon	Central Africa	Female	Single	Christian	Doctorate	Postgraduate	53	40+	City/Town (Urban)	Urban	3	26	Médecin	Health Professionals	Public/Private servant	Internet websites, Social media (WhatsApp, twitter, Instagram, Facebook, etc.), Others	Yes	Yes	No	No	Yes	No	By respiratory droplets when an infected person coughs, sneezes or speaks., Handshake, Touching contaminated surfaces and then touching your face, Eating bushmeat or wild animals (like bats)	TRUE	TRUE	TRUE	TRUE	FALSE	TRUE	TRUE	TRUE	TRUE	TRUE	TRUE	FALSE	I don't know	FALSE	Muscle pain,Dry cough, Chest pain,Fever, Shortness of breath	Yes	Yes	Yes	Yes	Yes	No	No	Yes
243	Central African Republic	Central Africa	Senegal	West Africa	Male	Single	Christian	Bachelor's degree	Undergraduate	34	30-39	City/Town (Urban)	Urban	1	17	Informaticien	Public/Private servant excluding academics	Public/Private servant	Internet websites, Social media (WhatsApp, twitter, Instagram, Facebook, etc.), Family and Friends, Others	Yes	Yes	No	Yes	Yes	No	By respiratory droplets when an infected person coughs, sneezes or speaks., Handshake, Touching contaminated surfaces and then touching your face	TRUE	TRUE	TRUE	TRUE	TRUE	TRUE	FALSE	TRUE	TRUE	I don't know	TRUE	FALSE	I don't know	I don't know	Dry cough,Fever, Shortness of breath	No	Yes	No	Yes	Yes	No	No	Yes
244	Cameroon	Central Africa	Cameroon	Central Africa	Male	Single	Christian	Master's degree	Postgraduate	31	30-39	City (Rural)	Rural	1	18	Fonctionnaire	Public/Private servant excluding academics	Public/Private servant	Internet websites, Social media (WhatsApp, twitter, Instagram, Facebook, etc.), Family and Friends, Others	Yes	Yes	No	Yes	Yes	No	By respiratory droplets when an infected person coughs, sneezes or speaks., Handshake, Touching contaminated surfaces and then touching your face, Contaminated foodstuffs, Eating bushmeat or wild animals (like bats)	TRUE	TRUE	TRUE	TRUE	I don't know	TRUE	I don't know	TRUE	TRUE	FALSE	TRUE	FALSE	I don't know	FALSE	Dry cough,Fever, Shortness of breath	No	Yes	No	Yes	Yes	No	No	I don't know
245	Cameroon	Central Africa	Cameroon	Central Africa	Female	Married	Christian	Doctorate	Postgraduate	35	30-39	City/Town (Urban)	Urban	7	20	Pharmacienne	Health Professionals	Public/Private servant	Family and Friends	No	No	No	Yes	No	No	By respiratory droplets when an infected person coughs, sneezes or speaks., Touching contaminated surfaces and then touching your face	TRUE	TRUE	TRUE	TRUE	TRUE	TRUE	FALSE	TRUE	TRUE	FALSE	TRUE	FALSE	TRUE	TRUE	Dry cough, Chest pain,Fever, Shortness of breath	No	Yes	Yes	Yes	Yes	No	No	Yes
246	Cameroon	Central Africa	Cameroon	Central Africa	Female	Single	Christian	Master's degree	Postgraduate	24	18-29	City/Town (Suburban)	Rural	5	21	Student	Student	Student/Unemployed	Internet websites, Social media (WhatsApp, Twitter, Instagram, Facebook, etc.), Media (Television, Newspaper and Radio)	Yes	Yes	Yes	Yes	No	No	By respiratory droplets when an infected person coughs, sneezes or speaks., Contaminated foodstuffs, Handshake, Touching contaminated surfaces and then touching your face	TRUE	TRUE	TRUE	FALSE	FALSE	TRUE	FALSE	FALSE	FALSE	FALSE	TRUE	TRUE	TRUE	TRUE	Chest pain, Dry cough, Fever, Shortness of breath	No	Yes	Yes	Yes	Yes	No	No	Yes
247	Cameroon	Central Africa	Cameroon	Central Africa	Female	Single	Islam	Bachelor's degree	Undergraduate	31	30-39	City/Town (Urban)	Urban	8	16	Infirmière	Health Professionals	Public/Private servant	Internet websites	Yes	No	No	No	No	No	By respiratory droplets when an infected person coughs, sneezes or speaks., Touching contaminated surfaces and then touching your face, Eating bushmeat or wild animals (like bats)	TRUE	TRUE	TRUE	TRUE	FALSE	TRUE	FALSE	TRUE	TRUE	FALSE	TRUE	FALSE	FALSE	FALSE	Muscle pain,Dry cough, Chest pain,Fever, Shortness of breath, Others	Yes	Yes	Yes	Yes	Yes	Yes	No	Yes
248	Cameroon	Central Africa	Cameroon	Central Africa	Male	Single	Christian	Bachelor's degree	Undergraduate	26	18-29	City/Town (Urban)	Urban	6	18	Unemployed	Unemployed	Student/Unemployed	Internet websites, Social media (WhatsApp, twitter, Instagram, Facebook, etc.)	Yes	Yes	No	Yes	No	No	By respiratory droplets when an infected person coughs, sneezes or speaks., Handshake, Touching contaminated surfaces and then touching your face	TRUE	TRUE	FALSE	FALSE	FALSE	TRUE	FALSE	FALSE	TRUE	TRUE	TRUE	TRUE	TRUE	TRUE	Dry cough, Chest pain, Fever, Shortness of breath	No	No	Yes	Yes	Yes	No	No	Yes
249	Cameroon	Central Africa	Cameroon	Central Africa	Male	Single	Christian	Associate degree	Undergraduate	39	30-39	City/Town (Urban)	Urban	2	18	Teacher/Telecom technician	Public/Private servant excluding academics	Public/Private servant	Internet websites, Media (Television, Newspaper and Radio)	Yes	No	Yes	No	No	No	By respiratory droplets when an infected person coughs, sneezes or speaks., Handshake, Touching contaminated surfaces and then touching your face, Blood transfusion, Contaminated foodstuffs, Eating bush meat or wild animals (like bat)	TRUE	TRUE	TRUE	FALSE	TRUE	TRUE	FALSE	I don't know	FALSE	TRUE	TRUE	TRUE	TRUE	TRUE	Dry cough, Fever, Shortness of breath	No	Yes	No	Yes	Yes	No	No	Yes
250	Cameroon	Central Africa	Cameroon	Central Africa	Female	Single	Christian	Master's degree	Postgraduate	27	18-29	City/Town (Suburban)	Rural	8	15	Teacher	Public/Private servant excluding academics	Public/Private servant	Internet websites, Social media (WhatsApp, twitter, Instagram, Facebook, etc.), Media (Television, Newspaper and Radio), Family and Friends	Yes	Yes	Yes	Yes	No	No	By respiratory droplets when an infected person coughs, sneezes or speaks., Touching contaminated surfaces and then touching your face	TRUE	TRUE	TRUE	TRUE	FALSE	TRUE	FALSE	I don't know	FALSE	TRUE	TRUE	FALSE	TRUE	TRUE	Dry cough, Chest pain, Fever, Shortness of breath	No	Yes	Yes	Yes	Yes	No	No	Yes
251	Cameroon	Central Africa	Cameroon	Central Africa	Male	Single	Christian	Bachelor's degree	Undergraduate	26	18-29	City/Town (Urban)	Urban	1	18	Businessman	Entrepreneur	Public/Private servant	Internet websites	Yes	No	No	No	No	No	By respiratory droplets when an infected person coughs, sneezes or speaks., Handshake, Touching contaminated surfaces and then touching your face, Contaminated foodstuffs	TRUE	TRUE	TRUE	TRUE	TRUE	TRUE	TRUE	TRUE	TRUE	TRUE	TRUE	TRUE	TRUE	TRUE	Dry cough, Fever, Shortness of breath	No	Yes	No	Yes	Yes	No	Yes	Yes
252	Cameroon	Central Africa	Cameroon	Central Africa	Female	Married	Christian	Bachelor's degree	Undergraduate	41	40+	City/Town (Urban)	Urban	5	16	SAF	Public/Private servant excluding academics	Public/Private servant	Internet websites, Social media (WhatsApp, twitter, Instagram, Facebook, etc.), Family and Friends	Yes	Yes	No	Yes	No	Yes	By respiratory droplets when an infected person coughs, sneezes or speaks., Handshake, Touching contaminated surfaces and then touching your face, Contaminated foodstuffs	TRUE	TRUE	TRUE	TRUE	TRUE	TRUE	TRUE	TRUE	TRUE	I don't know	TRUE	TRUE	TRUE	FALSE	Muscle pain,Dry cough, Chest pain,Fever, Shortness of breath	Yes	Yes	Yes	Yes	Yes	No	No	Yes
253	Cameroon	Central Africa	Cameroon	Central Africa	Female	Married	Christian	Doctorate, Vocational	Postgraduate	48	40+	City/Town (Urban)	Urban	7	18	Pharmacien	Health Professionals	Public/Private servant	Internet websites, Social media (WhatsApp, twitter, Instagram, Facebook, etc.), Family and Friends	Yes	Yes	No	Yes	No	Yes	By respiratory droplets when an infected person coughs, sneezes or speaks., Touching contaminated surfaces and then touching your face, Eating bushmeat or wild animals (like bats)	TRUE	TRUE	TRUE	TRUE	TRUE	TRUE	TRUE	TRUE	TRUE	FALSE	TRUE	TRUE	TRUE	TRUE	Muscle pain,Dry cough, Chest pain,Fever, Shortness of breath	Yes	Yes	Yes	Yes	Yes	No	No	Yes
254	Cameroon	Central Africa	Cameroon	Central Africa	Female	Single	Christian	Master's degree	Postgraduate	26	18-29	City/Town (Urban)	Urban	6	18	Agronome	Public/Private servant excluding academics	Public/Private servant	Internet websites, Social media (WhatsApp, twitter, Instagram, Facebook, etc.), Family and Friends	Yes	Yes	No	Yes	No	No	By respiratory droplets when an infected person coughs, sneezes or speaks., Touching contaminated surfaces and then touching your face	TRUE	TRUE	TRUE	TRUE	FALSE	TRUE	I don't know	TRUE	TRUE	FALSE	TRUE	FALSE	FALSE	FALSE	Dry cough,Fever, Shortness of breath	No	Yes	No	Yes	Yes	No	I don't know	I don't know
255	Cameroon	Central Africa	Cameroon	Central Africa	Female	Single	Christian	Bachelor's degree	Undergraduate	21	18-29	City/Town (Suburban)	Rural	1	18	Student	Student	Student/Unemployed	Internet websites, Social media (WhatsApp, twitter, Instagram, Facebook, etc.), Media (Television, Newspaper and Radio), Family and Friends	Yes	Yes	Yes	Yes	No	No	By respiratory droplets when an infected person coughs, sneezes or speaks., Handshake, Touching contaminated surfaces and then touching your face, Eating bush meat or wild animals (like bat)	TRUE	TRUE	TRUE	FALSE	FALSE	TRUE	FALSE	I don't know	TRUE	FALSE	TRUE	TRUE	TRUE	TRUE	Dry cough, Chest pain, Fever, Shortness of breath	No	Yes	Yes	Yes	Yes	No	No	Yes
256	Cameroon	Central Africa	Cameroon	Central Africa	Male	Single	Christian	Senior Secondary	Vocational/Secondary	19	18-29	City/Town (Urban)	Urban	8	14	Student	Student	Student/Unemployed	Media (Television, Newspaper and Radio)	No	No	Yes	No	No	No	Touching contaminated surfaces and then touching your face	TRUE	TRUE	TRUE	I don't know	FALSE	TRUE	I don't know	I don't know	TRUE	TRUE	TRUE	FALSE	TRUE	I don't know	Dry cough	No	Yes	No	No	No	No	I don't know	Yes
257	Cameroon	Central Africa	Cameroon	Central Africa	Female	Single	Christian	Bachelor's degree	Undergraduate	34	30-39	City/Town (Urban)	Urban	2	18	Projectionniste	Public/Private servant excluding academics	Public/Private servant	Internet websites, Others	Yes	No	No	No	Yes	No	By respiratory droplets when an infected person coughs, sneezes or speaks., Touching contaminated surfaces and then touching your face, Eating bushmeat or wild animals (like bats)	TRUE	FALSE	TRUE	TRUE	TRUE	TRUE	TRUE	TRUE	TRUE	FALSE	TRUE	FALSE	FALSE	TRUE	Dry cough, Chest pain,Fever, Shortness of breath	No	Yes	Yes	Yes	Yes	No	No	Yes
258	Cameroon	Central Africa	Cameroon	Central Africa	Male	Prefer not to answer	Christian	Associate degree	Undergraduate	34	30-39	City/Town (Urban)	Urban	3	17	Supervisor	Public/Private servant excluding academics	Public/Private servant	Internet websites, Social media (WhatsApp, twitter, Instagram, Facebook, etc.), Media (Television, Newspaper and Radio), Family and Friends	Yes	Yes	Yes	Yes	No	No	By respiratory droplets when an infected person coughs, sneezes or speaks., Handshake, Touching contaminated surfaces and then touching your face	TRUE	TRUE	TRUE	FALSE	FALSE	TRUE	FALSE	I don't know	I don't know	I don't know	TRUE	TRUE	TRUE	TRUE	Dry cough, Shortness of breath	No	Yes	No	No	Yes	No	No	Yes
259	Cameroon	Central Africa	Cameroon	Central Africa	Male	Single	Christian	Bachelor's degree	Undergraduate	23	18-29	City/Town (Suburban)	Rural	10	16	Student	Student	Student/Unemployed	Internet websites, Social media (WhatsApp, Twitter, Instagram, Facebook, etc.), Media (Television, Newspaper and Radio), Family and Friends	Yes	Yes	Yes	Yes	No	No	By respiratory droplets when an infected person coughs, sneezes or speaks., Eating bush meat or wild animals (like bat), Handshake, Touching contaminated surfaces and then touching your face	TRUE	TRUE	TRUE	FALSE	I don't know	I don't know	I don't know	FALSE	TRUE	I don't know	TRUE	TRUE	TRUE	TRUE	Dry cough, Fever, Shortness of breath	No	Yes	No	Yes	Yes	No	No	Yes
260	Cameroon	Central Africa	Cameroon	Central Africa	Female	Single	Christian	Bachelor's degree	Undergraduate	23	18-29	City/Town (Urban)	Urban	7	18	PhysiOthersapist	Health Professionals	Public/Private servant	Internet websites, Social media (WhatsApp, twitter, Instagram, Facebook, etc.)	Yes	Yes	No	No	No	No	By respiratory droplets when an infected person coughs, sneezes or talks.	TRUE	TRUE	TRUE	TRUE	FALSE	TRUE	FALSE	TRUE	TRUE	FALSE	TRUE	FALSE	FALSE	I don't know	Shortness of breath or difficulty breathing	No	No	No	No	Yes	No	No	Yes
261	Cameroon	Central Africa	Cameroon	Central Africa	Male	Single	Christian	Bachelor's degree	Undergraduate	24	18-29	City/Town (Urban)	Urban	12	16	Journalist/social worker	Public/Private servant excluding academics	Public/Private servant	Internet websites, Media (Television, Newspaper and Radio)	Yes	No	Yes	No	No	No	By respiratory droplets when an infected person coughs, sneezes or speaks., Touching contaminated surfaces and then touching your face, Contaminated foodstuffs	TRUE	TRUE	TRUE	FALSE	FALSE	TRUE	FALSE	I don't know	I don't know	I don't know	TRUE	TRUE	TRUE	TRUE	Dry cough, Fever, Shortness of breath	No	Yes	No	Yes	Yes	No	No	I don't know
262	Cameroon	Central Africa	Cameroon	Central Africa	Female	Single	Christian	Doctorate	Postgraduate	25	18-29	City/Town (Urban)	Urban	2	21	Médecin	Health Professionals	Public/Private servant	Internet websites, Social media (WhatsApp, twitter, Instagram, Facebook, etc.), Family and Friends	Yes	Yes	No	Yes	No	Yes	By respiratory droplets when an infected person coughs, sneezes or speaks., Handshake, Touching contaminated surfaces and then touching your face	TRUE	TRUE	TRUE	TRUE	I don't know	TRUE	FALSE	TRUE	TRUE	FALSE	TRUE	FALSE	TRUE	FALSE	Muscle pain,Dry cough, Chest pain,Fever, Shortness of breath, Others	Yes	Yes	Yes	Yes	Yes	Yes	No	Yes
263	Cameroon	Central Africa	Cameroon	Central Africa	Female	Single	Christian	Master's degree	Postgraduate	27	18-29	City/Town (Suburban)	Rural	8	15	Teacher	Public/Private servant excluding academics	Public/Private servant	Internet websites, Social media (WhatsApp, twitter, Instagram, Facebook, etc.), Media (Television, Newspaper and Radio), Family and Friends	Yes	Yes	Yes	Yes	No	No	By respiratory droplets when an infected person coughs, sneezes or speaks., Touching contaminated surfaces and then touching your face	TRUE	TRUE	TRUE	TRUE	FALSE	TRUE	FALSE	I don't know	FALSE	TRUE	TRUE	FALSE	TRUE	TRUE	Dry cough, Chest pain, Fever, Shortness of breath	No	Yes	Yes	Yes	Yes	No	No	Yes
264	Cameroon	Central Africa	Cameroon	Central Africa	Female	Single	Christian	Master's degree	Postgraduate	34	30-39	City/Town (Urban)	Urban	6	20	Nursing	Health Professionals	Public/Private servant	Internet websites, Social media (WhatsApp, twitter, Instagram, Facebook, etc.), Media (Television, Newspaper and Radio)	Yes	Yes	Yes	No	No	No	By respiratory droplets when an infected person coughs, sneezes or speaks., Handshake, Touching contaminated surfaces and then touching your face	TRUE	TRUE	TRUE	FALSE	FALSE	TRUE	FALSE	FALSE	FALSE	FALSE	TRUE	TRUE	TRUE	TRUE	Dry cough, Fever, Shortness of breath	No	Yes	No	Yes	Yes	No	No	Yes
265	Cameroon	Central Africa	Cameroon	Central Africa	Male	Single	Christian	Bachelor's degree	Undergraduate	22	18-29	City/Town (Urban)	Urban	6	13	Lead IT and Developer	Public/Private servant excluding academics	Public/Private servant	Social media (WhatsApp, twitter, Instagram, Facebook, etc.), Media (Television, Newspaper and Radio), Family and Friends	No	Yes	Yes	Yes	No	No	By respiratory droplets when an infected person coughs, sneezes or speaks., Handshake, Touching contaminated surfaces and then touching your face, Eating bush meat or wild animals (like bat)	TRUE	TRUE	TRUE	TRUE	I don't know	TRUE	FALSE	I don't know	I don't know	FALSE	TRUE	TRUE	TRUE	TRUE	Fever, Shortness of breath	No	No	No	Yes	Yes	No	No	Yes
266	Cameroon	Central Africa	Cameroon	Central Africa	Female	Married	Christian	Master's degree	Postgraduate	32	30-39	City/Town (Urban)	Urban	6	13	Traductrice	Entrepreneur	Public/Private servant	Internet websites, Social media (WhatsApp, twitter, Instagram, Facebook, etc.), Others	Yes	Yes	No	No	Yes	Yes	By respiratory droplets when an infected person coughs, sneezes or speaks., Touching contaminated surfaces and then touching your face	TRUE	FALSE	TRUE	TRUE	FALSE	TRUE	FALSE	TRUE	TRUE	FALSE	TRUE	FALSE	FALSE	FALSE	Muscle pain,Dry cough, Chest pain,Fever, Shortness of breath	Yes	Yes	Yes	Yes	Yes	No	No	Yes
267	Cameroon	Central Africa	Germany		Female	Single	Christian	Senior Secondary	Vocational/Secondary	24	18-29	Village (Rural)	Rural	1	12	Student	Student	Student/Unemployed	Internet websites, Social media (WhatsApp, Twitter, Instagram, Facebook, etc.), Media (Television, Newspaper and Radio), Family and Friends	Yes	Yes	Yes	Yes	No	Yes	By respiratory droplets when an infected person coughs, sneezes or speaks., Touching contaminated surfaces and then touching your face	TRUE	TRUE	TRUE	FALSE	FALSE	I don't know	I don't know	FALSE	I don't know	I don't know	TRUE	TRUE	TRUE	TRUE	Dry cough, Shortness of breath	No	Yes	No	No	Yes	No	No	Yes
268	Cameroon	Central Africa	Cameroon	Central Africa	Female	Married	Christian	Professional degree	Undergraduate	27	18-29	City/Town (Urban)	Urban	2	19	Teacher	Public/Private servant excluding academics	Public/Private servant	Internet websites, Social media (WhatsApp, Twitter, Instagram, Facebook, etc.), Media (Television, Newspaper and Radio), Family and Friends	Yes	Yes	Yes	Yes	No	No	By respiratory droplets when an infected person coughs, sneezes or speaks., Handshake, Touching contaminated surfaces and then touching your face	TRUE	TRUE	TRUE	I don't know	I don't know	TRUE	I don't know	FALSE	I don't know	FALSE	TRUE	TRUE	TRUE	TRUE	Dry cough, Fever, Shortness of breath, Flu	No	Yes	No	Yes	Yes	Yes	No	Yes
269	Cameroon	Central Africa	Cameroon	Central Africa	Female	Single	Christian	Doctorate	Postgraduate	44	40+	City/Town (Urban)	Urban	3	22	Pharmacienne	Health Professionals	Public/Private servant	Social media (WhatsApp, twitter, Instagram, Facebook, etc.)	No	Yes	No	No	No	No	By respiratory droplets when an infected person coughs, sneezes or speaks., Handshake, Touching contaminated surfaces and then touching your face	TRUE	TRUE	TRUE	TRUE	I don't know	I don't know	I don't know	TRUE	TRUE	I don't know	TRUE	I don't know	I don't know	I don't know	Dry cough,Fever, Shortness of breath	No	Yes	No	Yes	Yes	No	No	Yes
270	Cameroon	Central Africa	Cameroon	Central Africa	Female	Married	Christian	Master's degree	Postgraduate	37	30-39	City/Town (Urban)	Urban	4	25	DIPLOMAT	Others	Public/Private servant	Internet websites, Social media (WhatsApp, twitter, Instagram, Facebook, etc.), Media (Television, Newspaper and Radio), Family and Friends	Yes	Yes	Yes	Yes	No	Yes	By respiratory droplets when an infected person coughs, sneezes or speaks., Handshake, Touching contaminated surfaces and then touching your face, Contaminated foodstuffs, Eating bush meat or wild animals (like bat)	FALSE	TRUE	TRUE	TRUE	FALSE	TRUE	TRUE	TRUE	FALSE	FALSE	TRUE	TRUE	TRUE	TRUE	Dry cough, Fever, Shortness of breath	No	Yes	No	Yes	Yes	No	No	Yes
271	Cameroon	Central Africa	Germany	Central Africa	Male	Married	Christian	Associate degree	Undergraduate	39	30-39	City/Town (Urban)	Urban	2		Nurse	Health Professionals	Public/Private servant	Internet websites, Social media (WhatsApp, Twitter, Instagram, Facebook, etc.), Media (Television, Newspaper and Radio), Family and Friends	Yes	Yes	Yes	Yes	No	I don't know	By respiratory droplets when an infected person coughs, sneezes or speaks., Contaminated foodstuffs, Handshake, Touching contaminated surfaces and then touching your face	FALSE	TRUE	TRUE	TRUE	FALSE	TRUE	FALSE	FALSE	TRUE	FALSE	TRUE	TRUE	FALSE	TRUE	Chest pain, Dry cough, Fever, Muscle pain, Shortness of breath	Yes	Yes	Yes	Yes	Yes	No	No	Yes
272	Cameroon	Central Africa	Cameroon	Central Africa	Male	Married	Christian	Doctorate	Postgraduate	44	40+	City/Town (Suburban)	Rural	8	25	Teacher	Academic/Researcher	Public/Private servant	Social media (WhatsApp, twitter, Instagram, Facebook, etc.)	No	Yes	No	No	No	No	By respiratory droplets when an infected person coughs, sneezes or speaks., Handshake, Touching contaminated surfaces and then touching your face, Eating bush meat or wild animals (like bat)	TRUE	TRUE	TRUE	TRUE	I don't know	I don't know	FALSE	I don't know	I don't know	FALSE	TRUE	TRUE	TRUE	TRUE	Muscle pain, Dry cough, Fever, Shortness of breath	Yes	Yes	No	Yes	Yes	No	No	Yes
273	Cameroon	Central Africa	Cameroon	Central Africa	Female	Married	Christian	Master's degree	Postgraduate	41	40+	City/Town (Urban)	Urban	5	18	environnementaliste	Public/Private servant excluding academics	Public/Private servant	Internet websites, Social media (WhatsApp, twitter, Instagram, Facebook, etc.), Family and Friends	Yes	Yes	No	Yes	Yes	Yes	By respiratory droplets when an infected person coughs, sneezes or speaks., Handshake, Touching contaminated surfaces and then touching your face	TRUE	TRUE	TRUE	TRUE	TRUE	TRUE	TRUE	TRUE	TRUE	FALSE	TRUE	I don't know	TRUE	TRUE	Muscle pain,Dry cough, Chest pain,Fever, Shortness of breath, Others	Yes	Yes	Yes	Yes	Yes	Yes	No	Yes
274	Cameroon	Central Africa	Cameroon	Central Africa	Female	Single	Christian	Master's degree	Postgraduate	26	18-29	City/Town (Urban)	Urban	10	19	Job seeker	Unemployed	Student/Unemployed	Media (Television, Newspaper and Radio)	No	No	Yes	No	No	No	By respiratory droplets when an infected person coughs, sneezes or speaks., Handshake, Touching contaminated surfaces and then touching your face, Contaminated foodstuffs, Eating bush meat or wild animals (like bat)	TRUE	TRUE	TRUE	TRUE	FALSE	TRUE	FALSE	I don't know	FALSE	TRUE	TRUE	TRUE	TRUE	TRUE	Dry cough, Chest pain, Fever, Shortness of breath	No	Yes	Yes	Yes	Yes	No	No	Yes
275	Cameroon	Central Africa	Cameroon	Central Africa	Female	Single	Christian	Associate degree	Undergraduate	24	18-29	City/Town (Urban)	Urban	1	3	Laboratory technician	Health Professionals	Public/Private servant	Media (Television, Newspaper and Radio)	No	No	Yes	No	No	No	Touching contaminated surfaces and then touching your face	FALSE	TRUE	TRUE	FALSE	FALSE	TRUE	FALSE	FALSE	FALSE	FALSE	TRUE	TRUE	TRUE	TRUE	Dry cough, Chest pain, Fever, Shortness of breath	No	Yes	Yes	Yes	Yes	No	No	Yes
276	Cameroon	Central Africa	Cameroon	Central Africa	Male	Single	Christian	Bachelor's degree	Undergraduate	27	18-29	City/Town (Urban)	Urban	3	18	medical laboratory scientists	Health Professionals	Public/Private servant	Internet websites, Media (Television, Newspaper and Radio), Family and Friends	Yes	No	Yes	Yes	No	No	By respiratory droplets when an infected person coughs, sneezes or speaks., Handshake, Touching contaminated surfaces and then touching your face	TRUE	TRUE	TRUE	I don't know	I don't know	TRUE	I don't know	I don't know	I don't know	I don't know	TRUE	TRUE	TRUE	TRUE	Chest pain, Dry cough, Fever, Muscle pain, Shortness of breath	Yes	Yes	Yes	Yes	Yes	No	No	Yes
277	Cameroon	Central Africa	Cameroon	Central Africa	Male	Single	Christian	Master's degree	Postgraduate	31	30-39	City/Town (Urban)	Urban	2	20	Banquier	Public/Private servant excluding academics	Public/Private servant	Internet websites, Social media (WhatsApp, twitter, Instagram, Facebook, etc.), Family and Friends, Others	Yes	Yes	No	Yes	Yes	No	By respiratory droplets when an infected person coughs, sneezes or speaks., Touching contaminated surfaces and then touching your face	TRUE	TRUE	TRUE	TRUE	I don't know	TRUE	FALSE	TRUE	TRUE	FALSE	TRUE	FALSE	I don't know	FALSE	Dry cough, Chest pain,Fever, Shortness of breath	No	Yes	Yes	Yes	Yes	No	No	Yes
278	Cameroon	Central Africa	Cameroon	Central Africa	Male	Married	Christian	Doctorate	Postgraduate	47	40+	City/Town (Suburban)	Rural	7	24	Lecturer	Academic/Researcher	Public/Private servant	Internet websites, Social media (WhatsApp, twitter, Instagram, Facebook, etc.), Media (Television, Newspaper and Radio), Family and Friends	Yes	Yes	Yes	Yes	No	No	By respiratory droplets when an infected person coughs, sneezes or speaks., Handshake, Touching contaminated surfaces and then touching your face, Contaminated foodstuffs	TRUE	TRUE	TRUE	FALSE	TRUE	TRUE	TRUE	I don't know	FALSE	FALSE	TRUE	TRUE	TRUE	TRUE	Dry cough, Fever, Shortness of breath	No	Yes	No	Yes	Yes	No	No	Yes
279	Cameroon	Central Africa	Cameroon	Central Africa	Male	Single	Christian	Senior Secondary	Vocational/Secondary	18	18-29	City/Town (Urban)	Urban	8	16	Student	Student	Student/Unemployed	Internet websites, Social media (WhatsApp, twitter, Instagram, Facebook, etc.), Family and Friends, Others	Yes	Yes	No	Yes	Yes	Yes	By respiratory droplets when an infected person coughs, sneezes or talks., Handshake, Touching contaminated surfaces and then touching your face, Contaminated food, Eating bushmeat or wild animals (such as bats )	TRUE	TRUE	TRUE	TRUE	FALSE	TRUE	FALSE	TRUE	TRUE	FALSE	TRUE	FALSE	FALSE	I don't know	Dry cough, Fever, Shortness of breath or difficulty breathing	No	Yes	No	Yes	Yes	No	No	I don't know
280	Cameroon	Central Africa	Cameroon	Central Africa	Female	Single	Christian	Master's degree	Postgraduate	28	18-29	City/Town (Urban)	Urban	2	18	Logisticienne	Public/Private servant excluding academics	Public/Private servant	Internet websites, Social media (WhatsApp, twitter, Instagram, Facebook, etc.), Others	Yes	Yes	No	No	Yes	No	By respiratory droplets when an infected person coughs, sneezes or speaks., Handshake, Touching contaminated surfaces and then touching your face, Eating bushmeat or wild animals (like bats)	I don't know	I don't know	I don't know	I don't know	FALSE	I don't know	FALSE	I don't know	I don't know	FALSE	I don't know	FALSE	FALSE	I don't know	Muscle pain,Dry cough, Chest pain,Fever	Yes	Yes	Yes	Yes	Yes	No	No	Yes
281	Cameroon	Central Africa	Cameroon	Central Africa	Male	Prefer not to answer	Christian	Doctorate	Postgraduate	41	40+	City/Town (Urban)	Urban	3	21	Cso	Public/Private servant excluding academics	Public/Private servant	Others	No	No	No	No	Yes	No	By respiratory droplets when an infected person coughs, sneezes or speaks., Handshake, Touching contaminated surfaces and then touching your face, Contaminated foodstuffs, Eating bushmeat or wild animals (like bats)	TRUE	TRUE	TRUE	TRUE	FALSE	TRUE	TRUE	TRUE	TRUE	FALSE	TRUE	FALSE	TRUE	TRUE	Dry cough, Chest pain,Fever, Shortness of breath	No	Yes	Yes	Yes	Yes	No	No	Yes
282	Cameroon	Central Africa	Cameroon	Central Africa	Male	Single	Christian	Master's degree	Postgraduate	25	18-29	City/Town (Urban)	Urban	3	20	Student	Student	Student/Unemployed	Social media (WhatsApp, twitter, Instagram, Facebook, etc.)	No	Yes	No	No	No	No	By respiratory droplets when an infected person coughs, sneezes or speaks., Handshake, Touching contaminated surfaces and then touching your face, Contaminated foodstuffs, Eating bush meat or wild animals (like bat)	TRUE	TRUE	TRUE	TRUE	FALSE	TRUE	FALSE	TRUE	TRUE	TRUE	TRUE	TRUE	TRUE	TRUE	Dry cough, Fever, Shortness of breath	No	Yes	No	Yes	Yes	No	No	Yes
283	Cameroon	Central Africa	Cameroon	Central Africa	Male	Single	Christian	Bachelor's degree	Undergraduate	36	30-39	City/Town (Urban)	Urban	3	25	Accounting	Public/Private servant excluding academics	Public/Private servant	Family and friends	No	No	No	Yes	No	Yes	By respiratory droplets when an infected person coughs, sneezes or talks., Handshake, Touching contaminated surfaces and then touching your face, Eating bushmeat or wild animals (like bats)	TRUE	I don't know	TRUE	TRUE	TRUE	TRUE	I don't know	TRUE	TRUE	FALSE	TRUE	FALSE	TRUE	I don't know	Dry cough, Chest pain, Fever, Shortness of breath or difficulty breathing	No	Yes	Yes	Yes	Yes	No	No	Yes
284	Cameroon	Central Africa	Cameroon	Central Africa	Female	Married	Christian	Doctorate	Postgraduate	33	30-39	City/Town (Urban)	Urban	7	20	Médecin	Health Professionals	Public/Private servant	Internet websites, Social media (WhatsApp, twitter, Instagram, Facebook, etc.), Others	Yes	Yes	No	No	Yes	Yes	By respiratory droplets when an infected person coughs, sneezes or speaks., Touching contaminated surfaces and then touching your face	TRUE	TRUE	TRUE	TRUE	FALSE	TRUE	FALSE	TRUE	TRUE	FALSE	TRUE	FALSE	TRUE	FALSE	Muscle pain,Dry cough, Chest pain,Fever, Shortness of breath	Yes	Yes	Yes	Yes	Yes	No	No	Yes
285	Cameroon	Central Africa	Cameroon	Central Africa	Female	Single	Christian	Master's degree	Postgraduate	26	18-29	City/Town (Urban)	Urban	8	19	ingenieur	Public/Private servant excluding academics	Public/Private servant	Internet websites, Social media (WhatsApp, twitter, Instagram, Facebook, etc.), Others	Yes	Yes	No	No	Yes	Yes	By respiratory droplets when an infected person coughs, sneezes or speaks., Handshake, Touching contaminated surfaces and then touching your face	TRUE	I don't know	TRUE	TRUE	I don't know	TRUE	FALSE	TRUE	TRUE	I don't know	TRUE	I don't know	I don't know	I don't know	Dry cough,Fever, Shortness of breath	No	Yes	No	Yes	Yes	No	No	I don't know
286	Cameroon	Central Africa	Cameroon	Central Africa	Female	Married	Christian	Master's degree	Postgraduate	42	40+	City/Town (Urban)	Urban	6	16	Teaching	Public/Private servant excluding academics	Public/Private servant	Media (Television, Newspaper and Radio)	No	No	Yes	No	No	No	By respiratory droplets when an infected person coughs, sneezes or speaks., Handshake, Touching contaminated surfaces and then touching your face, Eating bush meat or wild animals (like bat)	TRUE	TRUE	TRUE	TRUE	FALSE	TRUE	FALSE	TRUE	FALSE	TRUE	TRUE	TRUE	TRUE	TRUE	Dry cough, Fever, Shortness of breath	No	Yes	No	Yes	Yes	No	No	Yes
287	Cameroon	Central Africa	United States of America		Male	Single	Christian	Doctorate	Postgraduate	31	30-39	City/Town (Urban)	Urban	1	21	Medical	Health Professionals	Public/Private servant	Internet websites, Social media (WhatsApp, twitter, Instagram, Facebook, etc.), Others	Yes	Yes	No	No	Yes	No	By respiratory droplets when an infected person coughs, sneezes or speaks., Handshake, Touching contaminated surfaces and then touching your face, Others	TRUE	TRUE	TRUE	TRUE	I don't know	TRUE	FALSE	TRUE	TRUE	FALSE	TRUE	FALSE	I don't know	I don't know	Chest pain,Fever, Shortness of breath, Others	No	No	Yes	Yes	Yes	Yes	No	Yes
288	Cameroon	Central Africa	Cameroon	Central Africa	Male	Single	Christian	Bachelor's degree	Undergraduate	34	30-39	City/Town (Urban)	Urban	1	24	Habilleur et conseiller vestimentaire	Public/Private servant excluding academics	Public/Private servant	Internet websites, Social media (WhatsApp, twitter, Instagram, Facebook, etc.), Family and Friends, Others	Yes	Yes	No	Yes	Yes	No	By respiratory droplets when an infected person coughs, sneezes or speaks., Handshake, Touching contaminated surfaces and then touching your face, Contaminated foodstuffs	TRUE	TRUE	TRUE	TRUE	TRUE	I don't know	TRUE	TRUE	TRUE	TRUE	TRUE	TRUE	TRUE	TRUE	Muscle pain,Dry cough, Chest pain,Fever, Shortness of breath	Yes	Yes	Yes	Yes	Yes	No	No	Yes
289	Cameroon	Central Africa	Cameroon	Central Africa	Female	Single	Christian	Senior Secondary	Vocational/Secondary	19	18-29	City/Town (Urban)	Urban	3	13	Student	Student	Student/Unemployed	Internet websites, Social media (WhatsApp, twitter, Instagram, Facebook, etc.), Media (Television, Newspaper and Radio), Family and Friends	Yes	Yes	Yes	Yes	No	No	By respiratory droplets when an infected person coughs, sneezes or speaks., Handshake, Touching contaminated surfaces and then touching your face	TRUE	TRUE	TRUE	FALSE	FALSE	TRUE	FALSE	I don't know	FALSE	FALSE	TRUE	FALSE	TRUE	TRUE	Dry cough, Chest pain, Shortness of breath	No	Yes	Yes	No	Yes	No	I don't know	Yes
290	Cameroon	Central Africa	Cameroon	Central Africa	Male	Married	Christian	Bachelor's degree	Undergraduate	36	30-39	City/Town (Urban)	Urban	3	17	Accountant	Public/Private servant excluding academics	Public/Private servant	Internet websites, Social media (WhatsApp, twitter, Instagram, Facebook, etc.), Media (Television, Newspaper and Radio)	Yes	Yes	Yes	No	No	No	By respiratory droplets when an infected person coughs, sneezes or speaks., Handshake, Touching contaminated surfaces and then touching your face	TRUE	TRUE	TRUE	I don't know	I don't know	I don't know	I don't know	I don't know	FALSE	I don't know	TRUE	TRUE	TRUE	TRUE	Dry cough, Fever, Shortness of breath	No	Yes	No	Yes	Yes	No	No	Yes
291	Cameroon	Central Africa	Cameroon	Central Africa	Female	Single	Christian	Bachelor's degree	Undergraduate	28	18-29	City/Town (Suburban)	Rural	9	18	Student	Student	Student/Unemployed	Media (Television, Newspaper and Radio)	No	No	Yes	No	No	No	Touching contaminated surfaces and then touching your face	TRUE	TRUE	TRUE	TRUE	TRUE	I don't know	FALSE	TRUE	FALSE	TRUE	TRUE	TRUE	TRUE	TRUE	Dry cough, Shortness of breath	No	Yes	No	No	Yes	No	No	I don't know
311	Chad	Central Africa	Ghana	West Africa	Male	Single	Islam	Doctorate	Postgraduate	30	30-39	City/Town (Urban)	Urban	4	20	Public health officer	Academic/Researcher	Public/Private servant	Internet websites, Social media (WhatsApp, twitter, Instagram, Facebook, etc.), Media (Television, Newspaper and Radio), Family and Friends	Yes	Yes	Yes	Yes	No	Yes	By respiratory droplets when an infected person coughs, sneezes or speaks., Touching contaminated surfaces and then touching your face	TRUE	TRUE	TRUE	FALSE	FALSE	TRUE	FALSE	FALSE	FALSE	FALSE	TRUE	TRUE	TRUE	TRUE	Dry cough, Chest pain, Fever, Shortness of breath	No	Yes	Yes	Yes	Yes	No	No	Yes
355	Burundi	Central Africa	Nigeria	West Africa	Female	Single	Christian	Bachelor's degree	Undergraduate	24	18-29	City/Town (Urban)	Urban	1	16	Student	Student	Student/Unemployed	Internet websites, Social media (WhatsApp, twitter, Instagram, Facebook, etc.), Family and friends	Yes	Yes	No	Yes	No	No	By respiratory droplets when an infected person coughs, sneezes or talks., Handshake, Touching contaminated surfaces and then touching your face	TRUE	TRUE	TRUE	TRUE	FALSE	TRUE	FALSE	TRUE	TRUE	FALSE	TRUE	FALSE	TRUE	I don't know	Muscle pain, Dry cough, Chest pain, Fever, Shortness of breath or difficulty breathing, Others	Yes	Yes	Yes	Yes	Yes	No	No	Yes
292	Kenya	East Africa	Kenya	East Africa	Male	Prefer not to answer	Christian	Doctorate	Postgraduate	65	40+	City/Town (Urban)	Urban	5	18	University Lecturer	Academic/Researcher	Public/Private servant	Internet websites, Media (Television, Newspaper and Radio)	Yes	No	Yes	No	No	No	By respiratory droplets when an infected person coughs, sneezes or speaks., Handshake, Touching contaminated surfaces and then touching your face, Eating bush meat or wild animals (like bat)	TRUE	TRUE	TRUE	TRUE	FALSE	TRUE	FALSE	FALSE	FALSE	FALSE	TRUE	TRUE	TRUE	TRUE	Muscle pain, Dry cough, Chest pain, Fever, Shortness of breath	Yes	Yes	Yes	Yes	Yes	No	No	Yes
293	Kenya	East Africa	Kenya	East Africa	Female	Single	Christian	Master's degree	Postgraduate	30	30-39	City/Town (Urban)	Urban	2	19	Banker	Public/Private servant excluding academics	Public/Private servant	Internet websites, Social media (WhatsApp, Twitter, Instagram, Facebook, etc.)	Yes	Yes	No	No	No	No	By respiratory droplets when an infected person coughs, sneezes or speaks., Handshake, Touching contaminated surfaces and then touching your face	TRUE	TRUE	TRUE	TRUE	TRUE	TRUE	TRUE	TRUE	TRUE	TRUE	TRUE	TRUE	TRUE	TRUE	Chest pain, Dry cough, Fever, Muscle pain, Shortness of breath	Yes	Yes	Yes	Yes	Yes	No	No	Yes
294	Kenya	East Africa	Kenya	East Africa	Male	Single	Christian	Bachelor's degree	Undergraduate	28	18-29	City/Town (Urban)	Urban	1	16	Statistician	Public/Private servant excluding academics	Public/Private servant	Social media (WhatsApp, Twitter, Instagram, Facebook, etc.), Media (Television, Newspaper and Radio), Family and Friends	No	Yes	Yes	Yes	No	No	By respiratory droplets when an infected person coughs, sneezes or speaks., Touching contaminated surfaces and then touching your face	TRUE	TRUE	TRUE	FALSE	I don't know	TRUE	FALSE	I don't know	FALSE	I don't know	TRUE	TRUE	TRUE	TRUE	Dry cough, Fever, Shortness of breath	No	Yes	No	Yes	Yes	No	I don't know	Yes
295	Uganda	East Africa	United States of America		Male	Married	Christian	Bachelor's degree	Undergraduate	60	40+	City/Town (Urban)	Urban	3	17	Retail Trade	Entrepreneur	Public/Private servant	Internet websites, Media (Television, Newspaper and Radio)	Yes	No	Yes	No	No	Yes	By respiratory droplets when an infected person coughs, sneezes or speaks., Handshake, Touching contaminated surfaces and then touching your face, Contaminated foodstuffs, Eating bush meat or wild animals (like bat)	TRUE	TRUE	TRUE	TRUE	TRUE	TRUE	I don't know	TRUE	FALSE	TRUE	TRUE	TRUE	TRUE	TRUE	Dry cough, Chest pain, Fever, Shortness of breath	No	Yes	Yes	Yes	Yes	No	No	Yes
296	Tanzania	East Africa	Tanzania	East Africa	Male	Married	Christian	Master's degree	Postgraduate	34	30-39	City/Town (Urban)	Urban	7	20	Farmer	Entrepreneur	Public/Private servant	Social media (WhatsApp, Twitter, Instagram, Facebook, etc.), Media (Television, Newspaper and Radio)	No	Yes	Yes	No	No	No	By respiratory droplets when an infected person coughs, sneezes or speaks., Contaminated foodstuffs, Handshake, Touching contaminated surfaces and then touching your face	TRUE	TRUE	TRUE	TRUE	TRUE	TRUE	FALSE	TRUE	TRUE	TRUE	TRUE	I don't know	TRUE	TRUE	Chest pain, Dry cough, Fever, Shortness of breath	No	Yes	Yes	Yes	Yes	No	No	Yes
297	South sudan	East Africa	South sudan	East Africa	Female	Single	Christian	Master's degree	Postgraduate	27	18-29	City/Town (Suburban)	Rural	7	18	Student (Environmentalist)	Student	Student/Unemployed	Internet websites, Social media (WhatsApp, twitter, Instagram, Facebook, etc.), Family and friends	Yes	Yes	No	Yes	No	No	By respiratory droplets when an infected person coughs, sneezes or speaks., Handshake, Touching contaminated surfaces and then touching your face, Contaminated foodstuffs	FALSE	TRUE	TRUE	TRUE	TRUE	I don't know	I don't know	TRUE	TRUE	I don't know	TRUE	FALSE	TRUE	I don't know	Fever, Shortness of breath	No	No	No	Yes	Yes	No	No	Yes
298	Kenya	East Africa	Kenya	East Africa	Male	Prefer not to answer	Christian	Master's degree	Postgraduate	33	30-39	City/Town (Suburban)	Rural	3	14	Research	Academic/Researcher	Public/Private servant	Internet websites, Social media (WhatsApp, Twitter, Instagram, Facebook, etc.), Media (Television, Newspaper and Radio), Family and Friends	Yes	Yes	Yes	Yes	No	No	By respiratory droplets when an infected person coughs, sneezes or speaks., Handshake, Touching contaminated surfaces and then touching your face	TRUE	TRUE	TRUE	FALSE	FALSE	TRUE	FALSE	FALSE	FALSE	FALSE	TRUE	TRUE	TRUE	TRUE	Dry cough, Fever, Shortness of breath	No	Yes	No	Yes	Yes	No	No	Yes
299	Kenya	East Africa	Ghana	West Africa	Male	Married	Christian	Doctorate	Postgraduate	41	40+	City/Town (Urban)	Urban	1	22	Medical Researcher	Academic/Researcher	Public/Private servant	Media (Television, Newspaper and Radio), Family and Friends	No	No	Yes	Yes	No	No	By respiratory droplets when an infected person coughs, sneezes or speaks., Touching contaminated surfaces and then touching your face	TRUE	TRUE	TRUE	FALSE	FALSE	TRUE	FALSE	FALSE	FALSE	FALSE	TRUE	TRUE	TRUE	TRUE	Dry cough, Fever, Shortness of breath	No	Yes	No	Yes	Yes	No	No	Yes
300	Kenya	East Africa	Kenya	East Africa	Female	Married	Christian	Master's degree	Postgraduate	36	30-39	City/Town (Urban)	Urban	5	21	Medical doctor	Health Professionals	Public/Private servant	Internet websites, Social media (WhatsApp, twitter, Instagram, Facebook, etc.), Media (Television, Newspaper and Radio), Family and Friends	Yes	Yes	Yes	Yes	No	No	By respiratory droplets when an infected person coughs, sneezes or speaks., Handshake, Touching contaminated surfaces and then touching your face	TRUE	TRUE	TRUE	FALSE	FALSE	TRUE	FALSE	FALSE	FALSE	FALSE	TRUE	TRUE	TRUE	TRUE	Dry cough, Chest pain, Fever, Shortness of breath	No	Yes	Yes	Yes	Yes	No	No	Yes
301	Kenya	East Africa	Kenya	East Africa	Male	Married	Christian	Doctorate	Postgraduate	37	30-39	City/Town (Urban)	Urban	4	22	Lecturer	Academic/Researcher	Public/Private servant	Internet websites, Social media (WhatsApp, Twitter, Instagram, Facebook, etc.), Media (Television, Newspaper and Radio)	Yes	Yes	Yes	No	No	Yes	By respiratory droplets when an infected person coughs, sneezes or speaks., Eating bush meat or wild animals (like bat), Handshake, Touching contaminated surfaces and then touching your face	TRUE	TRUE	TRUE	FALSE	FALSE	TRUE	FALSE	FALSE	FALSE	FALSE	TRUE	TRUE	TRUE	TRUE	Chest pain, Dry cough, Fever, Shortness of breath	No	Yes	Yes	Yes	Yes	No	No	Yes
302	Kenya	East Africa	Kenya	East Africa	Male	Single	Others	Bachelor's degree	Undergraduate	35	30-39	City/Town (Urban)	Urban	2	16	Data Analyst	Public/Private servant excluding academics	Public/Private servant	Internet websites, Social media (WhatsApp, twitter, Instagram, Facebook, etc.), Media (Television, Newspaper and Radio), Family and Friends	Yes	Yes	Yes	Yes	No	No	By respiratory droplets when an infected person coughs, sneezes or speaks., Touching contaminated surfaces and then touching your face	TRUE	TRUE	TRUE	FALSE	FALSE	TRUE	FALSE	I don't know	FALSE	I don't know	TRUE	TRUE	TRUE	I don't know	Muscle pain, Dry cough, Fever, Shortness of breath	Yes	Yes	No	Yes	Yes	No	No	Yes
303	Kenya	East Africa	Kenya	East Africa	Male	Married	Christian	Associate degree	Undergraduate	45	40+	City/Town (Urban)	Urban	5	16	Community Development	Public/Private servant excluding academics	Public/Private servant	Media (Television, Newspaper and Radio)	No	No	Yes	No	No	No	By respiratory droplets when an infected person coughs, sneezes or speaks., Handshake, Touching contaminated surfaces and then touching your face, Contaminated foodstuffs	TRUE	TRUE	TRUE	TRUE	FALSE	TRUE	FALSE	FALSE	TRUE	TRUE	TRUE	TRUE	TRUE	TRUE	Muscle pain, Dry cough, Chest pain, Fever, Shortness of breath	Yes	Yes	Yes	Yes	Yes	No	No	Yes
304	Kenya	East Africa	Kenya	East Africa	Male	Married	Christian	Master's degree	Postgraduate	62	40+	City/Town (Urban)	Urban	3	18	Political scientist	Public/Private servant excluding academics	Public/Private servant	Media (Television, Newspaper and Radio)	No	No	Yes	No	No	No	By respiratory droplets when an infected person coughs, sneezes or speaks., Touching contaminated surfaces and then touching your face, Forced evictions by government and arrest of citizens in crowded places	FALSE	TRUE	TRUE	TRUE	FALSE	TRUE	FALSE	FALSE	FALSE	TRUE	TRUE	TRUE	TRUE	TRUE	Dry cough, Chest pain, Fever, Shortness of breath	No	Yes	Yes	Yes	Yes	No	No	Yes
305	Kenya	East Africa	Kenya	East Africa	Female	Single	Christian	Master's degree	Postgraduate	30	30-39	City/Town (Urban)	Urban	2	19	Banker	Public/Private servant excluding academics	Public/Private servant	Internet websites, Social media (WhatsApp, Twitter, Instagram, Facebook, etc.), Media (Television, Newspaper and Radio), Family and Friends	Yes	Yes	Yes	Yes	No	No	By respiratory droplets when an infected person coughs, sneezes or speaks., Handshake, Touching contaminated surfaces and then touching your face	TRUE	TRUE	TRUE	TRUE	TRUE	TRUE	TRUE	TRUE	TRUE	TRUE	TRUE	TRUE	TRUE	TRUE	Chest pain, Dry cough, Fever, Muscle pain, Shortness of breath	Yes	Yes	Yes	Yes	Yes	No	No	Yes
306	Kenya	East Africa	Kenya	East Africa	Female	Married	Christian	Master's degree	Postgraduate	58	40+	City/Town (Urban)	Urban	5	18	Social development	Public/Private servant excluding academics	Public/Private servant	Social media (WhatsApp, twitter, Instagram, Facebook, etc.), Media (Television, Newspaper and Radio), Family and Friends	No	Yes	Yes	Yes	No	No	By respiratory droplets when an infected person coughs, sneezes or speaks., Handshake, Touching contaminated surfaces and then touching your face, Blood transfusion	TRUE	TRUE	TRUE	TRUE	TRUE	TRUE	TRUE	TRUE	FALSE	TRUE	TRUE	TRUE	TRUE	TRUE	Muscle pain, Dry cough, Chest pain, Fever, Shortness of breath	Yes	Yes	Yes	Yes	Yes	No	No	Yes
307	Kenya	East Africa	Kenya	East Africa	Female	Married	Christian	Master's degree	Postgraduate	60	40+	City/Town (Suburban)	Rural	7	20	Counseling Psychologist	Public/Private servant excluding academics	Public/Private servant	Social media (WhatsApp, twitter, Instagram, Facebook, etc.), Media (Television, Newspaper and Radio), Family and Friends	No	Yes	Yes	Yes	No	No	By respiratory droplets when an infected person coughs, sneezes or speaks., Handshake, Touching contaminated surfaces and then touching your face	FALSE	TRUE	TRUE	I don't know	FALSE	TRUE	FALSE	I don't know	FALSE	I don't know	TRUE	TRUE	TRUE	TRUE	Dry cough, Chest pain, Fever, Shortness of breath	No	Yes	Yes	Yes	Yes	No	No	Yes
308	Kenya	East Africa	Kenya	East Africa	Female	Married	Christian	Master's degree	Postgraduate	27	18-29	Village (Rural)	Rural	6	23	Teacher	Public/Private servant excluding academics	Public/Private servant	Internet websites, Social media (WhatsApp, Twitter, Instagram, Facebook, etc.), Media (Television, Newspaper and Radio)	Yes	Yes	Yes	Yes	No	No	By respiratory droplets when an infected person coughs, sneezes or speaks.	TRUE	TRUE	TRUE	FALSE	FALSE	TRUE	FALSE	FALSE	FALSE	FALSE	TRUE	TRUE	TRUE	TRUE	Dry cough, Fever, Muscle pain, Shortness of breath	Yes	Yes	No	Yes	Yes	No	No	Yes
309	Uganda	East Africa	Ghana	West Africa	Female	Married	Islam	Master's degree	Postgraduate	28	18-29	City/Town (Urban)	Urban	2	20	Student	Student	Student/Unemployed	Internet websites, Social media (WhatsApp, twitter, Instagram, Facebook, etc.), Media (Television, Newspaper and Radio)	Yes	Yes	Yes	No	No	No	By respiratory droplets when an infected person coughs, sneezes or speaks.	TRUE	TRUE	TRUE	FALSE	FALSE	TRUE	FALSE	FALSE	FALSE	TRUE	TRUE	TRUE	TRUE	TRUE	Dry cough, Fever, Shortness of breath	No	Yes	No	Yes	Yes	No	No	Yes
310	Somalia	East Africa	Somali	East Africa	Male	Single	Others	Senior Secondary	Vocational/Secondary	21	18-29	City/Town (Urban)	Urban	7	9	Student	Student	Student/Unemployed	Internet websites, Social media (WhatsApp, Twitter, Instagram, Facebook, etc.)	Yes	Yes	No	No	No	Yes	By respiratory droplets when an infected person coughs, sneezes or speaks., Blood transfusion, Contaminated foodstuffs, Eating bush meat or wild animals (like bat), Handshake, Touching contaminated surfaces and then touching your face	TRUE	TRUE	TRUE	TRUE	TRUE	TRUE	TRUE	TRUE	FALSE	TRUE	TRUE	TRUE	TRUE	TRUE	Chest pain, Dry cough, Fever, Muscle pain, Shortness of breath	Yes	Yes	Yes	Yes	Yes	No	Yes	Yes
312	Kenya	East Africa	Kenya	East Africa	Female	Single	Christian	Master's degree	Postgraduate	31	30-39	City/Town (Urban)	Urban	7	16	Lecturer	Academic/Researcher	Public/Private servant	Internet websites, Social media (WhatsApp, Twitter, Instagram, Facebook, etc.), Media (Television, Newspaper and Radio)	Yes	Yes	Yes	No	No	Yes	By respiratory droplets when an infected person coughs, sneezes or speaks., Contaminated foodstuffs, Eating bush meat or wild animals (like bat), Handshake, Touching contaminated surfaces and then touching your face	TRUE	TRUE	TRUE	FALSE	FALSE	TRUE	FALSE	FALSE	FALSE	FALSE	FALSE	FALSE	FALSE	FALSE	Chest pain, Dry cough, Fever, Shortness of breath	No	Yes	Yes	Yes	Yes	No	No	Yes
313	Uganda	East Africa	Others	East Africa	Female	Single	Christian	Bachelor's degree	Undergraduate	38	30-39	City/Town (Suburban)	Rural	7	20	Conservationist	Public/Private servant excluding academics	Public/Private servant	Internet websites, Social media (WhatsApp, Twitter, Instagram, Facebook, etc.), Media (Television, Newspaper and Radio), Family and Friends	Yes	Yes	Yes	Yes	No	No	By respiratory droplets when an infected person coughs, sneezes or speaks., Handshake	TRUE	TRUE	TRUE	TRUE	FALSE	I don't know	FALSE	FALSE	FALSE	TRUE	TRUE	TRUE	TRUE	TRUE	Chest pain, Dry cough, Shortness of breath	No	Yes	Yes	No	Yes	No	No	Yes
314	Kenya	East Africa	Kenya	East Africa	Male	Single	Christian	Bachelor's degree	Undergraduate	31	30-39	City/Town (Suburban)	Rural	2	18	Commercial Pilot	Public/Private servant excluding academics	Public/Private servant	Internet websites, Social media (WhatsApp, twitter, Instagram, Facebook, etc.), Family and Friends	Yes	Yes	No	Yes	No	Yes	By respiratory droplets when an infected person coughs, sneezes or speaks., Handshake, Touching contaminated surfaces and then touching your face, Contaminated foodstuffs	TRUE	TRUE	TRUE	FALSE	FALSE	TRUE	FALSE	FALSE	FALSE	TRUE	TRUE	TRUE	TRUE	TRUE	Dry cough, Fever, Shortness of breath	No	Yes	No	Yes	Yes	No	No	Yes
315	Uganda	East Africa	Italy		Male	Married	Christian	Bachelor's degree	Undergraduate	51	40+	City/Town (Urban)	Urban	2	18	Pharmacist	Health Professionals	Public/Private servant	Internet websites, Media (Television, Newspaper and Radio)	Yes	No	Yes	Yes	No	No	By respiratory droplets when an infected person coughs, sneezes or speaks., Handshake, Touching contaminated surfaces and then touching your face, Eating bush meat or wild animals (like bat)	TRUE	TRUE	TRUE	I don't know	FALSE	I don't know	I don't know	TRUE	FALSE	TRUE	TRUE	I don't know	TRUE	TRUE	Muscle pain, Dry cough, Fever, Shortness of breath	Yes	Yes	No	Yes	Yes	No	No	Yes
316	Uganda	East Africa	United States of America		Male	Married	Christian	Master's degree	Postgraduate	53	40+	City/Town (Suburban)	Rural	6	15	IT Specialist	Public/Private servant excluding academics	Public/Private servant	Internet websites, Media (Television, Newspaper and Radio), Family and Friends	Yes	No	Yes	Yes	No	Yes	By respiratory droplets when an infected person coughs, sneezes or speaks., Handshake, Touching contaminated surfaces and then touching your face, Blood transfusion, Contaminated foodstuffs	FALSE	FALSE	FALSE	FALSE	FALSE	I don't know	I don't know	TRUE	I don't know	TRUE	TRUE	TRUE	TRUE	TRUE	Muscle pain, Dry cough, Chest pain, Fever, Shortness of breath	Yes	Yes	Yes	Yes	Yes	No	No	Yes
317	Sudan	East Africa	Sudan	East Africa	Female	Single	Islam	Bachelor's degree	Undergraduate	29	18-29	City/Town (Urban)	Urban	5	18	Medical officer	Health Professionals	Public/Private servant	Social media (WhatsApp, Twitter, Instagram, Facebook, etc.), Media (Television, Newspaper and Radio)	No	Yes	Yes	Yes	No	Yes	By respiratory droplets when an infected person coughs, sneezes or speaks., Contaminated foodstuffs, Handshake, Touching contaminated surfaces and then touching your face	TRUE	TRUE	TRUE	TRUE	TRUE	TRUE	FALSE	FALSE	FALSE	FALSE	TRUE	TRUE	TRUE	TRUE	Dry cough, Fever, Muscle pain, Loss of taste and smell	Yes	Yes	No	Yes	No	Yes	No	Yes
318	Kenya	East Africa	Kenya	East Africa	Female	Married	Christian	Master's degree	Postgraduate	51	40+	City/Town (Urban)	Urban	3	22	Development Consultant	Public/Private servant excluding academics	Public/Private servant	Internet websites, Social media (WhatsApp, twitter, Instagram, Facebook, etc.), Media (Television, Newspaper and Radio)	Yes	Yes	Yes	No	No	Yes	By respiratory droplets when an infected person coughs, sneezes or speaks., Handshake, Touching contaminated surfaces and then touching your face, Eating bush meat or wild animals (like bat)	TRUE	TRUE	TRUE	FALSE	FALSE	TRUE	FALSE	FALSE	FALSE	TRUE	TRUE	TRUE	TRUE	TRUE	Dry cough, Fever	No	Yes	No	Yes	No	No	No	Yes
319	Sudan	East Africa	Sudan	East Africa	Female	Single	Islam	Master's degree	Postgraduate	28	18-29	City/Town (Urban)	Urban	6	17	DOctor	Health Professionals	Public/Private servant	Media (Television, Newspaper and Radio), Human	No	No	Yes	Yes	Yes	I don't know	By respiratory droplets when an infected person coughs, sneezes or speaks., Handshake, Touching contaminated surfaces and then touching your face	TRUE	TRUE	TRUE	I don't know	I don't know	TRUE	I don't know	I don't know	FALSE	I don't know	TRUE	TRUE	TRUE	TRUE	Dry cough, Fever, Muscle pain, Shortness of breath	Yes	Yes	No	Yes	Yes	No	No	Yes
320	Kenya	East Africa	Ghana	West Africa	Male	Single	Christian	Master's degree	Postgraduate	30	30-39	City/Town (Urban)	Urban	1	26	Scientist	Academic/Researcher	Public/Private servant	Internet websites, Social media (WhatsApp, twitter, Instagram, Facebook, etc.), Media (Television, Newspaper and Radio)	Yes	Yes	Yes	No	No	No	By respiratory droplets when an infected person coughs, sneezes or speaks., Handshake, Touching contaminated surfaces and then touching your face, Blood transfusion, Contaminated foodstuffs	TRUE	TRUE	TRUE	TRUE	FALSE	TRUE	TRUE	I don't know	FALSE	TRUE	TRUE	TRUE	TRUE	TRUE	Dry cough, Fever, Shortness of breath	No	Yes	No	Yes	Yes	No	No	Yes
321	Kenya	East Africa	Ghana	West Africa	Male	Married	Christian	Doctorate	Postgraduate	41	40+	City/Town (Urban)	Urban	1	22	Medical Researcher	Academic/Researcher	Public/Private servant	Internet websites, Social media (WhatsApp, Twitter, Instagram, Facebook, etc.), Media (Television, Newspaper and Radio), Family and Friends	Yes	Yes	Yes	Yes	No	No	By respiratory droplets when an infected person coughs, sneezes or speaks., Touching contaminated surfaces and then touching your face	TRUE	TRUE	TRUE	FALSE	FALSE	TRUE	FALSE	FALSE	FALSE	FALSE	TRUE	TRUE	TRUE	TRUE	Dry cough, Fever, Shortness of breath	No	Yes	Yes	Yes	Yes	No	No	Yes
322	Kenya	East Africa	Ghana	West Africa	Female	Married	Christian	Associate degree	Undergraduate	34	30-39	City/Town (Urban)	Urban	6		Marketing	Entrepreneur	Public/Private servant	Internet websites, Social media (WhatsApp, twitter, Instagram, Facebook, etc.)	Yes	Yes	No	No	No	No	By respiratory droplets when an infected person coughs, sneezes or speaks., Handshake, Touching contaminated surfaces and then touching your face	TRUE	TRUE	TRUE	FALSE	FALSE	TRUE	FALSE	I don't know	FALSE	FALSE	TRUE	TRUE	TRUE	TRUE	Muscle pain, Dry cough, Chest pain, Fever, Shortness of breath	Yes	Yes	Yes	Yes	Yes	No	No	Yes
323	Ethopia	East Africa	Ethopia	East Africa	Male	Married	Christian	Doctorate	Postgraduate	36	30-39	City/Town (Urban)	Urban	2	27	Teacher & Researcher	Public/Private servant excluding academics	Public/Private servant	Internet websites, Social media (WhatsApp, Twitter, Instagram, Facebook, etc.), Media (Television, Newspaper and Radio), Family and Friends	Yes	Yes	Yes	Yes	No	Yes	By respiratory droplets when an infected person coughs, sneezes or speaks., Handshake, Touching contaminated surfaces and then touching your face	TRUE	TRUE	TRUE	FALSE	FALSE	TRUE	FALSE	FALSE	FALSE	FALSE	TRUE	TRUE	TRUE	TRUE	Dry cough, Fever, Shortness of breath	No	Yes	No	Yes	Yes	No	No	Yes
324	Kenya	East Africa	Kenya	East Africa	Male	Married	Christian	Bachelor's degree	Undergraduate	50	40+	City/Town (Suburban)	Rural	5	16	Logistics	Public/Private servant excluding academics	Public/Private servant	Media (Television, Newspaper and Radio)	No	No	Yes	No	No	No	By respiratory droplets when an infected person coughs, sneezes or speaks.	TRUE	TRUE	TRUE	TRUE	TRUE	TRUE	TRUE	TRUE	TRUE	TRUE	TRUE	TRUE	TRUE	TRUE	Muscle pain, Dry cough, Chest pain, Fever, Shortness of breath	Yes	Yes	Yes	Yes	Yes	No	No	Yes
325	Kenya	East Africa	Kenya	East Africa	Male	Single	Christian	Bachelor's degree	Undergraduate	34	30-39	Village (Rural)	Rural	4	16	Student	Student	Student/Unemployed	Internet websites	Yes	No	No	No	No	No	By respiratory droplets when an infected person coughs, sneezes or speaks., Eating bush meat or wild animals (like bat), Handshake, Touching contaminated surfaces and then touching your face	TRUE	TRUE	TRUE	FALSE	FALSE	TRUE	FALSE	FALSE	FALSE	TRUE	TRUE	TRUE	TRUE	TRUE	Fever, Shortness of breath	No	No	No	Yes	Yes	No	No	Yes
326	Kenya	East Africa	Kenya	East Africa	Female	Single	Christian	Bachelor's degree	Undergraduate	29	18-29	City/Town (Urban)	Urban	1	17	student	Student	Student/Unemployed	Internet websites, Social media (WhatsApp, Twitter, Instagram, Facebook, etc.), Media (Television, Newspaper and Radio), Family and Friends	Yes	Yes	Yes	Yes	No	No	By respiratory droplets when an infected person coughs, sneezes or speaks., Touching contaminated surfaces and then touching your face	TRUE	TRUE	TRUE	FALSE	FALSE	TRUE	FALSE	FALSE	FALSE	FALSE	TRUE	TRUE	TRUE	TRUE	Dry cough, Fever, Shortness of breath	No	Yes	No	Yes	Yes	No	I don't know	Yes
327	Kenya	East Africa	Kenya	East Africa	Male	Married	Christian	Master's degree	Postgraduate	34	30-39	City/Town (Urban)	Urban	3	18	Freelance Researcher	Academic/Researcher	Public/Private servant	Internet websites, Social media (WhatsApp, twitter, Instagram, Facebook, etc.), Media (Television, Newspaper and Radio), Family and Friends	Yes	Yes	Yes	Yes	No	No	By respiratory droplets when an infected person coughs, sneezes or speaks., Handshake, Touching contaminated surfaces and then touching your face, Contaminated foodstuffs, Eating bush meat or wild animals (like bat)	FALSE	TRUE	TRUE	FALSE	FALSE	TRUE	FALSE	FALSE	FALSE	TRUE	TRUE	TRUE	TRUE	TRUE	Muscle pain, Dry cough, Chest pain, Fever, Shortness of breath, Abdominal pains and diarrhoea	Yes	Yes	Yes	Yes	Yes	Yes	No	Yes
328	Kenya	East Africa	Kenya	East Africa	Male	Married	Christian	Master's degree	Postgraduate	50	40+	City/Town (Urban)	Urban	5	18	Business	Entrepreneur	Public/Private servant	Internet websites, Social media (WhatsApp, twitter, Instagram, Facebook, etc.), Media (Television, Newspaper and Radio), Family and Friends, A doctor in the family	Yes	Yes	Yes	Yes	Yes	No	By respiratory droplets when an infected person coughs, sneezes or speaks., Handshake, Touching contaminated surfaces and then touching your face, Contaminated foodstuffs	TRUE	TRUE	TRUE	TRUE	TRUE	TRUE	TRUE	TRUE	FALSE	TRUE	TRUE	TRUE	TRUE	TRUE	Muscle pain, Dry cough, Chest pain, Fever, Shortness of breath	Yes	Yes	Yes	Yes	Yes	No	No	Yes
329	Uganda	East Africa	South Africa		Male	Married	Christian	Professional degree	Undergraduate	62	40+	City/Town (Suburban)	Rural	4	12	Doctor	Academic/Researcher	Public/Private servant	Internet websites, Social media (WhatsApp, twitter, Instagram, Facebook, etc.), Media (Television, Newspaper and Radio), Family and Friends	Yes	Yes	Yes	Yes	No	Yes	By respiratory droplets when an infected person coughs, sneezes or speaks., Handshake, Touching contaminated surfaces and then touching your face, Contaminated foodstuffs, Eating bush meat or wild animals (like bat)	TRUE	TRUE	TRUE	TRUE	FALSE	TRUE	FALSE	TRUE	FALSE	TRUE	TRUE	TRUE	TRUE	TRUE	Dry cough, Chest pain, Fever, Shortness of breath	No	Yes	Yes	Yes	Yes	No	No	Yes
330	Rwanda	East Africa	Nigeria	West Africa	Male	Single	Christian	Bachelor's degree	Undergraduate	27	18-29	City/Town (Suburban)	Rural	12	18	Scholar	Student	Student/Unemployed	Internet websites, Social media (WhatsApp, twitter, Instagram, Facebook, etc.), Media (Television, Newspaper and Radio), Family and Friends	Yes	Yes	Yes	Yes	No	Yes	By respiratory droplets when an infected person coughs, sneezes or speaks., Handshake, Touching contaminated surfaces and then touching your face	TRUE	TRUE	TRUE	FALSE	FALSE	TRUE	FALSE	FALSE	FALSE	FALSE	FALSE	FALSE	FALSE	TRUE	Muscle pain, Dry cough, Shortness of breath	Yes	Yes	No	No	Yes	No	No	Yes
331	Kenya	East Africa	Kenya	East Africa	Male	Married	Christian	Professional degree	Undergraduate	74	40+	Village (Rural)	Rural	10	24	Farmer	Entrepreneur	Public/Private servant	Social media (WhatsApp, twitter, Instagram, Facebook, etc.), Media (Television, Newspaper and Radio), Family and Friends	No	Yes	Yes	Yes	No	No	By respiratory droplets when an infected person coughs, sneezes or speaks.	TRUE	TRUE	TRUE	TRUE	FALSE	I don't know	FALSE	FALSE	FALSE	TRUE	TRUE	TRUE	TRUE	TRUE	Dry cough, Fever, Shortness of breath	No	Yes	No	Yes	Yes	No	No	Yes
332	Kenya	East Africa	Kenya	East Africa	Female	Prefer not to answer	Christian	Master's degree	Postgraduate	38	30-39	City/Town (Urban)	Urban	4	20	Lecturer	Academic/Researcher	Public/Private servant	Internet websites, Social media (WhatsApp, twitter, Instagram, Facebook, etc.), Media (Television, Newspaper and Radio), Family and Friends	Yes	Yes	Yes	Yes	No	No	By respiratory droplets when an infected person coughs, sneezes or speaks., Touching contaminated surfaces and then touching your face	TRUE	TRUE	TRUE	TRUE	FALSE	TRUE	FALSE	FALSE	FALSE	FALSE	TRUE	TRUE	TRUE	TRUE	Dry cough, Fever	No	Yes	No	Yes	No	No	I don't know	Yes
333	Sudan	East Africa	Saudi Arabia		Female	Married	Islam	Doctorate	Postgraduate	51	40+	City/Town (Urban)	Urban	2	25	University staff	Academic/Researcher	Public/Private servant	Internet websites, Social media (WhatsApp, Twitter, Instagram, Facebook, etc.), Media (Television, Newspaper and Radio), Family and Friends	Yes	Yes	Yes	Yes	No	Yes	By respiratory droplets when an infected person coughs, sneezes or speaks., Handshake, Touching contaminated surfaces and then touching your face	TRUE	TRUE	TRUE	TRUE	FALSE	TRUE	TRUE	FALSE	FALSE	TRUE	FALSE	TRUE	TRUE	TRUE	Chest pain, Dry cough, Fever, Muscle pain, Shortness of breath, Diarrhea	Yes	Yes	Yes	Yes	Yes	Yes	No	Yes
334	Eritrea	East Africa	Eritrea	East Africa	Male	Married	Christian	Doctorate	Postgraduate	49	40+	City/Town (Urban)	Urban	6	21	Assistant Professor	Academic/Researcher	Public/Private servant	Internet websites, Media (Television, Newspaper and Radio)	Yes	No	Yes	No	No	I don't know	By respiratory droplets when an infected person coughs, sneezes or speaks., Contaminated foodstuffs, Eating bush meat or wild animals (like bat), Handshake, Touching contaminated surfaces and then touching your face	TRUE	TRUE	TRUE	FALSE	FALSE	I don't know	FALSE	FALSE	FALSE	FALSE	TRUE	TRUE	TRUE	TRUE	Chest pain, Dry cough, Fever, Muscle pain, Shortness of breath, many of the patients are asymptomatic	Yes	Yes	Yes	Yes	Yes	No	No	Yes
335	Kenya	East Africa	Kenya	East Africa	Female	Single	Christian	Master's degree	Postgraduate	30	30-39	City/Town (Urban)	Urban	2	19	Banker	Public/Private servant excluding academics	Public/Private servant	Internet websites, Social media (WhatsApp, Twitter, Instagram, Facebook, etc.)	Yes	Yes	No	No	No	No	By respiratory droplets when an infected person coughs, sneezes or speaks., Handshake, Touching contaminated surfaces and then touching your face	TRUE	TRUE	TRUE	TRUE	TRUE	TRUE	TRUE	TRUE	TRUE	TRUE	TRUE	TRUE	TRUE	TRUE	Chest pain, Dry cough, Fever, Muscle pain, Shortness of breath	Yes	Yes	Yes	Yes	Yes	No	No	Yes
336	Ethopia	East Africa	Ethopia	East Africa	Male	Married	Christian	Master's degree	Postgraduate	28	18-29	City/Town (Urban)	Urban	3	18	statistician	Entrepreneur	Public/Private servant	Internet websites, Social media (WhatsApp, Twitter, Instagram, Facebook, etc.), Media (Television, Newspaper and Radio), Family and Friends	Yes	Yes	Yes	Yes	No	No	By respiratory droplets when an infected person coughs, sneezes or speaks., Blood transfusion, Contaminated foodstuffs, Eating bush meat or wild animals (like bat), Handshake, Touching contaminated surfaces and then touching your face	TRUE	TRUE	TRUE	FALSE	TRUE	TRUE	FALSE	FALSE	FALSE	FALSE	TRUE	TRUE	TRUE	TRUE	Chest pain	No	No	Yes	No	No	No	Yes	No
337	Kenya	East Africa	Kenya	East Africa	Female	Single	Christian	Bachelor's degree	Undergraduate	29	18-29	City/Town (Urban)	Urban	1	17	student	Student	Student/Unemployed	Internet websites, Social media (WhatsApp, Twitter, Instagram, Facebook, etc.), Media (Television, Newspaper and Radio), Family and Friends	Yes	Yes	Yes	Yes	No	No	By respiratory droplets when an infected person coughs, sneezes or speaks., Touching contaminated surfaces and then touching your face	TRUE	TRUE	TRUE	FALSE	FALSE	TRUE	FALSE	FALSE	FALSE	FALSE	TRUE	TRUE	TRUE	TRUE	Dry cough, Fever, Shortness of breath	No	Yes	No	Yes	Yes	No	I don't know	Yes
338	Kenya	East Africa	Kenya	East Africa	Female	Married	Christian	Master's degree	Postgraduate	33	30-39	City/Town (Suburban)	Rural	7	17	Human Reource Specialist	Public/Private servant excluding academics	Public/Private servant	Internet websites, Social media (WhatsApp, twitter, Instagram, Facebook, etc.), Media (Television, Newspaper and Radio), Family and Friends	Yes	Yes	Yes	Yes	No	No	By respiratory droplets when an infected person coughs, sneezes or speaks., Touching contaminated surfaces and then touching your face	TRUE	TRUE	TRUE	FALSE	FALSE	TRUE	FALSE	FALSE	FALSE	FALSE	TRUE	TRUE	TRUE	TRUE	Dry cough, Chest pain, Fever, Shortness of breath, Joint Pain	No	Yes	Yes	Yes	Yes	Yes	No	Yes
339	Rwanda	East Africa	Rwanda	East Africa	Male	Married	Christian	Master's degree	Postgraduate	48	40+	City/Town (Urban)	Urban	5	25	Researcher	Academic/Researcher	Public/Private servant	Media (Television, Newspaper and Radio)	No	No	Yes	Yes	No	No	By respiratory droplets when an infected person coughs, sneezes or speaks., Blood transfusion, Handshake, Touching contaminated surfaces and then touching your face	TRUE	TRUE	TRUE	FALSE	I don't know	TRUE	FALSE	FALSE	I don't know	I don't know	TRUE	TRUE	TRUE	TRUE	Chest pain, Dry cough, Fever, Muscle pain, Shortness of breath	Yes	Yes	No	Yes	Yes	No	I don't know	I don't know
340	Kenya	East Africa	Kenya	East Africa	Female	Married	Christian	Doctorate	Postgraduate	50	40+	City/Town (Suburban)	Rural	4	30	Consultant	Academic/Researcher	Public/Private servant	Media (Television, Newspaper and Radio)	No	No	Yes	No	No	No	By respiratory droplets when an infected person coughs, sneezes or speaks., Touching contaminated surfaces and then touching your face, Contaminated foodstuffs	TRUE	TRUE	TRUE	I don't know	I don't know	I don't know	FALSE	I don't know	FALSE	I don't know	TRUE	TRUE	TRUE	TRUE	Muscle pain, Dry cough, Chest pain, Fever, Shortness of breath	Yes	Yes	Yes	Yes	Yes	No	No	Yes
341	Uganda	East Africa	Others	East Africa	Female	Single	Christian	Master's degree	Postgraduate	31	30-39	City/Town (Suburban)	Rural	6	18	Peer Mentor/ Public Health	Public/Private servant excluding academics	Public/Private servant	Internet websites, Social media (WhatsApp, Twitter, Instagram, Facebook, etc.), Media (Television, Newspaper and Radio), Family and Friends	Yes	Yes	Yes	Yes	No	I don't know	By respiratory droplets when an infected person coughs, sneezes or speaks., Eating bush meat or wild animals (like bat), Handshake, Touching contaminated surfaces and then touching your face	TRUE	TRUE	TRUE	TRUE	I don't know	TRUE	FALSE	I don't know	FALSE	TRUE	TRUE	TRUE	TRUE	TRUE	Chest pain, Dry cough, Fever, Muscle pain, Shortness of breath	Yes	Yes	Yes	Yes	Yes	No	No	Yes
342	Kenya	East Africa	Kenya	East Africa	Female	Single	Christian	Associate degree	Undergraduate	28	18-29	City/Town (Urban)	Urban	2	15	Business lady	Entrepreneur	Public/Private servant	Internet websites, Social media (WhatsApp, twitter, Instagram, Facebook, etc.), Media (Television, Newspaper and Radio)	Yes	Yes	Yes	No	No	No	By respiratory droplets when an infected person coughs, sneezes or speaks., Handshake, Touching contaminated surfaces and then touching your face, Contaminated foodstuffs	TRUE	TRUE	TRUE	FALSE	FALSE	TRUE	FALSE	FALSE	FALSE	TRUE	TRUE	TRUE	TRUE	TRUE	Chest pain, Fever, Shortness of breath	No	No	Yes	Yes	Yes	No	No	Yes
343	Ethopia	East Africa	Ethopia	East Africa	Male	Married	Christian	Master's degree	Postgraduate	29	18-29	City/Town (Urban)	Urban	4	20	Msc student	Student	Student/Unemployed	Internet websites, Social media (WhatsApp, Twitter, Instagram, Facebook, etc.), Media (Television, Newspaper and Radio)	Yes	Yes	Yes	Yes	No	No	By respiratory droplets when an infected person coughs, sneezes or speaks., Contaminated foodstuffs, Eating bush meat or wild animals (like bat), Handshake, Touching contaminated surfaces and then touching your face	TRUE	TRUE	TRUE	FALSE	FALSE	TRUE	FALSE	TRUE	TRUE	TRUE	TRUE	TRUE	TRUE	TRUE	Chest pain, Dry cough, Fever, Muscle pain, Shortness of breath	Yes	Yes	Yes	Yes	Yes	No	No	Yes
344	Kenya	East Africa	Kenya	East Africa	Female	Single	Christian	Bachelor's degree	Undergraduate	22	18-29	City/Town (Urban)	Urban	6	18	Student	Student	Student/Unemployed	Internet websites	Yes	No	No	No	No	No	By respiratory droplets when an infected person coughs, sneezes or speaks., Handshake, Touching contaminated surfaces and then touching your face	TRUE	TRUE	TRUE	TRUE	FALSE	TRUE	FALSE	FALSE	I don't know	FALSE	TRUE	TRUE	TRUE	TRUE	Dry cough, Chest pain	No	Yes	Yes	No	No	No	No	Yes
345	Kenya	East Africa	Kenya	East Africa	Male	Single	Christian	Doctorate	Postgraduate	30	30-39	City/Town (Urban)	Urban	1	16	Medical doctor	Health Professionals	Public/Private servant	Internet websites, Social media (WhatsApp, twitter, Instagram, Facebook, etc.), Media (Television, Newspaper and Radio), Family and Friends, Gatherings	Yes	Yes	Yes	Yes	Yes	No	By respiratory droplets when an infected person coughs, sneezes or speaks., Handshake, Touching contaminated surfaces and then touching your face	TRUE	TRUE	TRUE	TRUE	FALSE	TRUE	FALSE	I don't know	FALSE	FALSE	TRUE	FALSE	TRUE	TRUE	Muscle pain, Fever, Shortness of breath	Yes	No	No	Yes	Yes	No	No	Yes
346	Kenya	East Africa	Kenya	East Africa	Male	Single	Christian	Bachelor's degree	Undergraduate	31	30-39	City/Town (Urban)	Urban	5	18	Politician & Financial Analyst	Public/Private servant excluding academics	Public/Private servant	Internet websites, Social media (WhatsApp, twitter, Instagram, Facebook, etc.), Media (Television, Newspaper and Radio), Family and Friends	Yes	Yes	Yes	Yes	No	No	By respiratory droplets when an infected person coughs, sneezes or speaks., Handshake, Touching contaminated surfaces and then touching your face, Contaminated foodstuffs	TRUE	TRUE	TRUE	FALSE	FALSE	TRUE	FALSE	FALSE	FALSE	FALSE	TRUE	TRUE	TRUE	TRUE	Dry cough, Chest pain, Fever, Shortness of breath	No	Yes	Yes	Yes	Yes	No	No	Yes
347	Uganda	East Africa	United States of America		Male	Married	Christian	Master's degree	Postgraduate	60	40+	City/Town (Urban)	Urban	5	21	Manager	Public/Private servant excluding academics	Public/Private servant	Internet websites, Social media (WhatsApp, twitter, Instagram, Facebook, etc.), Media (Television, Newspaper and Radio), Family and Friends	Yes	Yes	Yes	Yes	No	No	By respiratory droplets when an infected person coughs, sneezes or speaks., Handshake, Touching contaminated surfaces and then touching your face	TRUE	TRUE	TRUE	FALSE	FALSE	TRUE	FALSE	FALSE	FALSE	FALSE	TRUE	TRUE	TRUE	TRUE	Muscle pain, Dry cough, Fever, Shortness of breath	Yes	Yes	No	Yes	Yes	No	No	Yes
348	Uganda	East Africa	Others	East Africa	Female	Single	Christian	Senior Secondary	Vocational/Secondary	21	18-29	City/Town (Urban)	Urban	7	18	Student	Student	Student/Unemployed	Social media (WhatsApp, Twitter, Instagram, Facebook, etc.), Media (Television, Newspaper and Radio), Family and Friends	No	Yes	Yes	Yes	No	I don't know	By respiratory droplets when an infected person coughs, sneezes or speaks., Handshake, Touching contaminated surfaces and then touching your face	TRUE	TRUE	TRUE	I don't know	I don't know	TRUE	FALSE	FALSE	FALSE	I don't know	TRUE	TRUE	TRUE	TRUE	Dry cough, Fever, Muscle pain	Yes	Yes	No	Yes	No	No	No	Yes
349	Uganda	East Africa	Others	East Africa	Female	Single	Islam	Bachelor's degree	Undergraduate	21	18-29	City/Town (Suburban)	Rural	12	17	Student	Student	Student/Unemployed	Internet websites, Social media (WhatsApp, Twitter, Instagram, Facebook, etc.), Media (Television, Newspaper and Radio), Family and Friends	Yes	Yes	Yes	Yes	No	No	By respiratory droplets when an infected person coughs, sneezes or speaks., Eating bush meat or wild animals (like bat), Handshake, Touching contaminated surfaces and then touching your face	TRUE	TRUE	TRUE	FALSE	FALSE	TRUE	FALSE	FALSE	FALSE	TRUE	TRUE	TRUE	TRUE	TRUE	Chest pain, Dry cough, Fever, Shortness of breath	No	Yes	Yes	Yes	Yes	No	No	Yes
350	Kenya	East Africa	Kenya	East Africa	Female	Single	Christian	Associate degree	Undergraduate	41	40+	City/Town (Urban)	Urban	6	16	Human Resource	Public/Private servant excluding academics	Public/Private servant	Internet websites, Social media (WhatsApp, twitter, Instagram, Facebook, etc.), Media (Television, Newspaper and Radio), Family and Friends	Yes	Yes	Yes	Yes	No	No	By respiratory droplets when an infected person coughs, sneezes or speaks., Touching contaminated surfaces and then touching your face	TRUE	TRUE	TRUE	TRUE	TRUE	TRUE	FALSE	I don't know	FALSE	FALSE	TRUE	FALSE	TRUE	TRUE	Fever, Shortness of breath	No	No	No	Yes	Yes	No	No	Yes
351	Kenya	East Africa	Kenya	East Africa	Female	Married	Christian	Master's degree	Postgraduate	27	18-29	Village (Rural)	Rural	6	23	Teacher	Public/Private servant excluding academics	Public/Private servant	Internet websites, Media (Television, Newspaper and Radio), Medical journal/CME	Yes	No	Yes	Yes	No	No	By respiratory droplets when an infected person coughs, sneezes or speaks.	TRUE	TRUE	TRUE	FALSE	FALSE	TRUE	FALSE	FALSE	FALSE	FALSE	TRUE	TRUE	TRUE	TRUE	Dry cough, Fever, Muscle pain, Shortness of breath	Yes	Yes	No	Yes	Yes	No	No	Yes
352	Kenya	East Africa	Ghana	West Africa	Female	Married	Christian	Master's degree	Postgraduate	34	30-39	City/Town (Urban)	Urban	6	30	Farmer	Entrepreneur	Public/Private servant	Internet websites, Social media (WhatsApp, twitter, Instagram, Facebook, etc.)	Yes	Yes	No	No	No	No	By respiratory droplets when an infected person coughs, sneezes or speaks.	TRUE	TRUE	TRUE	TRUE	TRUE	TRUE	I don't know	I don't know	FALSE	I don't know	TRUE	TRUE	TRUE	TRUE	Dry cough, Chest pain, Fever, Shortness of breath	No	Yes	Yes	Yes	Yes	No	No	Yes
353	Kenya	East Africa	Kenya	East Africa	Female	Single	Christian	Associate degree	Undergraduate	32	30-39	City/Town (Urban)	Urban	7	12	Business	Entrepreneur	Public/Private servant	Internet websites, Social media (WhatsApp, twitter, Instagram, Facebook, etc.), Media (Television, Newspaper and Radio)	Yes	Yes	Yes	No	No	No	By respiratory droplets when an infected person coughs, sneezes or speaks., Touching contaminated surfaces and then touching your face	TRUE	TRUE	TRUE	FALSE	FALSE	TRUE	FALSE	I don't know	FALSE	TRUE	TRUE	TRUE	TRUE	TRUE	Dry cough, Chest pain, Fever, Shortness of breath	No	Yes	Yes	Yes	Yes	No	No	Yes
354	Kenya	East Africa	Kenya	East Africa	Male	Married	Christian	Bachelor's degree	Undergraduate	30	30-39	Village (Rural)	Rural	5	18	Community development	Public/Private servant excluding academics	Public/Private servant	Internet websites, Social media (WhatsApp, twitter, Instagram, Facebook, etc.), Media (Television, Newspaper and Radio), Family and Friends	Yes	Yes	Yes	Yes	No	Yes	By respiratory droplets when an infected person coughs, sneezes or speaks., Handshake, Touching contaminated surfaces and then touching your face, Contaminated foodstuffs	TRUE	TRUE	TRUE	FALSE	FALSE	TRUE	FALSE	FALSE	FALSE	TRUE	TRUE	TRUE	TRUE	TRUE	Dry cough, Chest pain, Fever, Shortness of breath	No	Yes	Yes	Yes	Yes	No	I don't know	I don't know
356	Kenya	East Africa	Kenya	East Africa	Male	Married	Christian	Bachelor's degree	Undergraduate	30	30-39	Village (Rural)	Rural	5	18	Community development	Public/Private servant excluding academics	Public/Private servant	Internet websites, Social media (WhatsApp, twitter, Instagram, Facebook, etc.), Family and Friends	Yes	Yes	Yes	Yes	No	Yes	By respiratory droplets when an infected person coughs, sneezes or speaks., Handshake, Touching contaminated surfaces and then touching your face, Contaminated foodstuffs	TRUE	TRUE	TRUE	FALSE	FALSE	TRUE	FALSE	FALSE	FALSE	TRUE	TRUE	TRUE	TRUE	TRUE	Dry cough, Chest pain, Fever, Shortness of breath	No	Yes	Yes	Yes	Yes	No	I don't know	I don't know
357	Kenya	East Africa	Kenya	East Africa	Male	Married	Christian	Bachelor's degree	Undergraduate	50	40+	City/Town (Suburban)	Rural	5	16	Logistics	Public/Private servant excluding academics	Public/Private servant	Internet websites, Social media (WhatsApp, twitter, Instagram, Facebook, etc.), Media (Television, Newspaper and Radio), Family and Friends	Yes	Yes	Yes	Yes	No	No	By respiratory droplets when an infected person coughs, sneezes or speaks.	TRUE	TRUE	TRUE	TRUE	TRUE	TRUE	TRUE	TRUE	TRUE	TRUE	TRUE	TRUE	TRUE	TRUE	Muscle pain, Dry cough, Chest pain, Fever, Shortness of breath	Yes	Yes	Yes	Yes	Yes	No	No	Yes
358	Botswana	Southern Africa	Botswana	Southern Africa	Female	Single	Christian	Master's degree	Postgraduate	29	18-29	City/Town (Urban)	Urban	6	23	Instructor	Public/Private servant excluding academics	Public/Private servant	Media (Television, Newspaper and Radio)	No	No	Yes	No	No	No	By respiratory droplets when an infected person coughs, sneezes or speaks., Handshake, Touching contaminated surfaces and then touching your face, Contaminated foodstuffs	TRUE	TRUE	TRUE	FALSE	TRUE	TRUE	FALSE	TRUE	FALSE	TRUE	TRUE	TRUE	TRUE	TRUE	Dry cough, Chest pain, Fever, Shortness of breath	No	Yes	Yes	Yes	Yes	No	No	Yes
359	Botswana	Southern Africa	Botswana	Southern Africa	Female	Single	Christian	Associate degree	Undergraduate	29	18-29	Village (Rural)	Rural	1	15	Highway engineer	Public/Private servant excluding academics	Public/Private servant	Internet websites, Media (Television, Newspaper and Radio)	Yes	No	Yes	No	No	No	By respiratory droplets when an infected person coughs, sneezes or speaks., Handshake, Touching contaminated surfaces and then touching your face	TRUE	TRUE	TRUE	FALSE	FALSE	TRUE	FALSE	FALSE	FALSE	FALSE	TRUE	TRUE	TRUE	TRUE	Dry cough, Fever, Shortness of breath	No	Yes	No	Yes	Yes	No	No	Yes
360	Malawi	Southern Africa	Malawi	Southern Africa	Female	Single	Christian	Bachelor's degree	Undergraduate	25	18-29	City/Town (Urban)	Urban	6	16	Librarian	Public/Private servant excluding academics	Public/Private servant	Internet websites, Social media (WhatsApp, Twitter, Instagram, Facebook, etc.), Media (Television, Newspaper and Radio)	Yes	Yes	Yes	Yes	No	I don't know	By respiratory droplets when an infected person coughs, sneezes or speaks., Handshake, Touching contaminated surfaces and then touching your face	TRUE	TRUE	TRUE	FALSE	FALSE	TRUE	FALSE	FALSE	FALSE	TRUE	TRUE	FALSE	TRUE	TRUE	Chest pain, Dry cough, Fever, Shortness of breath	No	Yes	Yes	Yes	Yes	No	No	Yes
361	Zambia	Southern Africa	Botswana	Southern Africa	Female	Single	Christian	Associate degree	Undergraduate	40	40+	City/Town (Suburban)	Rural	5	15	Marketer	Entrepreneur	Public/Private servant	Internet websites, Social media (WhatsApp, Twitter, Instagram, Facebook, etc.), Media (Television, Newspaper and Radio), Family and Friends	Yes	Yes	Yes	Yes	No	No	By respiratory droplets when an infected person coughs, sneezes or speaks.	TRUE	TRUE	TRUE	TRUE	TRUE	TRUE	FALSE	TRUE	FALSE	TRUE	TRUE	TRUE	TRUE	TRUE	Fever	No	No	No	Yes	No	No	No	I don't know
362	Botswana	Southern Africa	Botswana	Southern Africa	Male	Single	Others	Bachelor's degree	Undergraduate	31	30-39	City/Town (Urban)	Urban	5	17	Attorney	Public/Private servant excluding academics	Public/Private servant	Internet websites, Social media (WhatsApp, twitter, Instagram, Facebook, etc.), Media (Television, Newspaper and Radio), Family and Friends	Yes	Yes	Yes	Yes	No	No	By respiratory droplets when an infected person coughs, sneezes or speaks., Touching contaminated surfaces and then touching your face	TRUE	TRUE	TRUE	FALSE	TRUE	TRUE	FALSE	FALSE	FALSE	FALSE	TRUE	TRUE	TRUE	TRUE	Fever, Shortness of breath	No	No	No	Yes	Yes	No	No	Yes
363	Botswana	Southern Africa	Botswana	Southern Africa	Female	Single	Christian	Vocational	Vocational/Secondary	31	30-39	Village (Rural)	Rural	5	14	Water technician	Public/Private servant excluding academics	Public/Private servant	Media (Television, Newspaper and Radio)	No	No	Yes	No	No	No	By respiratory droplets when an infected person coughs, sneezes or speaks., Handshake, Touching contaminated surfaces and then touching your face	TRUE	TRUE	TRUE	TRUE	TRUE	TRUE	TRUE	TRUE	FALSE	TRUE	TRUE	TRUE	TRUE	TRUE	Dry cough, Chest pain, Fever, Shortness of breath	No	Yes	Yes	Yes	Yes	No	No	Yes
364	Botswana	Southern Africa	Botswana	Southern Africa	Male	Single	Christian	Senior Secondary	Vocational/Secondary	26	18-29	Village (Rural)	Rural	5	12	electrician	Public/Private servant excluding academics	Public/Private servant	Internet websites	Yes	No	No	No	No	No	Touching contaminated surfaces and then touching your face	TRUE	TRUE	TRUE	FALSE	TRUE	TRUE	FALSE	TRUE	TRUE	TRUE	TRUE	TRUE	TRUE	TRUE	Fever	No	No	No	Yes	No	No	No	No
365	Botswana	Southern Africa	Botswana	Southern Africa	Male	Single	Christian	Master's degree	Postgraduate	33	30-39	City/Town (Urban),	Urban	5	18	Researcher	Academic/Researcher	Public/Private servant	Internet websites, Social media (WhatsApp, twitter, Instagram, Facebook, etc.), Media (Television, Newspaper and Radio), Family and Friends	Yes	Yes	Yes	Yes	No	No	By respiratory droplets when an infected person coughs, sneezes or speaks., Handshake, Touching contaminated surfaces and then touching your face	TRUE	TRUE	TRUE	FALSE	FALSE	TRUE	FALSE	I don't know	FALSE	FALSE	TRUE	TRUE	TRUE	TRUE	Dry cough, Chest pain, Fever, Shortness of breath	No	Yes	Yes	Yes	Yes	No	No	Yes
366	Botswana	Southern Africa	Botswana	Southern Africa	Male	Single	Christian	Associate degree	Undergraduate	33	30-39	Village (Rural)	Rural	25		Principal technical officer	Public/Private servant excluding academics	Public/Private servant	Social media (WhatsApp, twitter, Instagram, Facebook, etc.)	No	Yes	No	No	No	No	By respiratory droplets when an infected person coughs, sneezes or speaks., Handshake, Touching contaminated surfaces and then touching your face, Blood transfusion, Contaminated foodstuffs	TRUE	TRUE	TRUE	I don't know	I don't know	I don't know	FALSE	I don't know	I don't know	I don't know	TRUE	TRUE	TRUE	TRUE	Dry cough, Chest pain, Shortness of breath	No	Yes	No	No	Yes	No	No	Yes
367	Malawi	Southern Africa	Malawi	Southern Africa	Female	Single	Christian	Bachelor's degree	Undergraduate	24	18-29	City/Town (Urban)	Urban	8	17	Crops Officer	Public/Private servant excluding academics	Public/Private servant	Social media (WhatsApp, Twitter, Instagram, Facebook, etc.)	No	Yes	No	Yes	No	No	By respiratory droplets when an infected person coughs, sneezes or speaks., Contaminated foodstuffs, Eating bush meat or wild animals (like bat), Handshake, Touching contaminated surfaces and then touching your face	TRUE	TRUE	TRUE	TRUE	TRUE	TRUE	FALSE	FALSE	FALSE	FALSE	TRUE	TRUE	TRUE	TRUE	Dry cough, Fever, Shortness of breath	No	Yes	No	Yes	Yes	No	No	Yes
368	Botswana	Southern Africa	Botswana	Southern Africa	Female	Single	Christian	Vocational	Vocational/Secondary	28	18-29	Village (Rural)	Rural	2	5	Student	Student	Student/Unemployed	Internet websites, Social media (WhatsApp, twitter, Instagram, Facebook, etc.), Media (Television, Newspaper and Radio), Family and Friends	Yes	Yes	Yes	Yes	No	No	By respiratory droplets when an infected person coughs, sneezes or speaks., Handshake, Touching contaminated surfaces and then touching your face, Contaminated foodstuffs	FALSE	TRUE	TRUE	FALSE	FALSE	TRUE	FALSE	I don't know	FALSE	FALSE	TRUE	TRUE	TRUE	TRUE	Fever, Shortness of breath	No	No	No	Yes	Yes	No	No	Yes
369	Malawi	Southern Africa	Malawi	Southern Africa	Male	Single	Christian	Bachelor's degree	Undergraduate	31	30-39	City/Town (Urban)	Urban	4	16	Nurse midwife	Health Professionals	Public/Private servant	Internet websites, Social media (WhatsApp, Twitter, Instagram, Facebook, etc.), Media (Television, Newspaper and Radio), Family and Friends	Yes	Yes	Yes	Yes	No	No	By respiratory droplets when an infected person coughs, sneezes or speaks., Contaminated foodstuffs, Eating bush meat or wild animals (like bat), Handshake, Touching contaminated surfaces and then touching your face	TRUE	TRUE	TRUE	I don't know	I don't know	TRUE	FALSE	FALSE	FALSE	FALSE	TRUE	TRUE	TRUE	TRUE	Chest pain, Dry cough, Fever, Shortness of breath	No	Yes	Yes	Yes	Yes	No	No	Yes
370	Malawi	Southern Africa	Malawi	Southern Africa	Female	Single	Christian	Bachelor's degree	Undergraduate	24	18-29	City/Town (Urban)	Urban	1	16	Nursing Officer	Health Professionals	Public/Private servant	Social media (WhatsApp, Twitter, Instagram, Facebook, etc.)	No	Yes	No	Yes	No	Yes	By respiratory droplets when an infected person coughs, sneezes or speaks., Handshake, Touching contaminated surfaces and then touching your face	TRUE	TRUE	TRUE	I don't know	TRUE	TRUE	FALSE	FALSE	I don't know	FALSE	TRUE	TRUE	TRUE	TRUE	Chest pain, Dry cough, Fever, Shortness of breath, Runny nose	No	Yes	Yes	Yes	Yes	Yes	No	Yes
371	Botswana	Southern Africa	Botswana	Southern Africa	Female	Single	Christian	Bachelor's degree	Undergraduate	21	18-29	City/Town (Urban)	Urban	2	16	Student	Student	Student/Unemployed	Internet websites, Social media (WhatsApp, Twitter, Instagram, Facebook, etc.), Media (Television, Newspaper and Radio), Family and Friends	Yes	Yes	Yes	Yes	No	No	By respiratory droplets when an infected person coughs, sneezes or speaks.	TRUE	TRUE	TRUE	TRUE	TRUE	TRUE	FALSE	FALSE	FALSE	TRUE	TRUE	TRUE	TRUE	TRUE	Chest pain, Dry cough, Fever, Shortness of breath	No	Yes	Yes	Yes	Yes	No	No	Yes
372	Malawi	Southern Africa	Malawi	Southern Africa	Female	Single	Christian	Master's degree	Postgraduate	31	30-39	City/Town (Urban)	Urban	30	18	Lecturer	Academic/Researcher	Public/Private servant	Internet websites, Media (Television, Newspaper and Radio)	Yes	No	Yes	Yes	No	No	By respiratory droplets when an infected person coughs, sneezes or speaks.	TRUE	TRUE	TRUE	FALSE	TRUE	TRUE	FALSE	FALSE	FALSE	FALSE	TRUE	TRUE	TRUE	TRUE	Dry cough, Fever, Shortness of breath	No	Yes	No	Yes	Yes	No	Yes	Yes
373	South Africa	Southern Africa	South Africa	Southern Africa	Female	Single	Christian	Master's degree	Postgraduate	30	30-39	City/Town (Suburban)	Rural	1	18	Healthcare professional	Health Professionals	Public/Private servant	Internet websites, Social media (WhatsApp, twitter, Instagram, Facebook, etc.), Media (Television, Newspaper and Radio)	Yes	Yes	Yes	No	No	No	By respiratory droplets when an infected person coughs, sneezes or speaks., Handshake, Touching contaminated surfaces and then touching your face, Contaminated foodstuffs	TRUE	TRUE	TRUE	I don't know	FALSE	I don't know	FALSE	FALSE	FALSE	TRUE	TRUE	TRUE	TRUE	TRUE	Muscle pain, Dry cough, Fever, Shortness of breath, Patients complain of difficulty breathing, not pain as such.	Yes	Yes	No	Yes	Yes	No	No	Yes
374	South Africa	Southern Africa	South Africa	Southern Africa	Male	Married	Christian	Bachelor's degree	Undergraduate	49	40+	City/Town (Suburban)	Rural	4	16	official	Public/Private servant excluding academics	Public/Private servant	Internet websites, Social media (WhatsApp, Twitter, Instagram, Facebook, etc.), Media (Television, Newspaper and Radio), Family and Friends	Yes	Yes	Yes	Yes	No	No	By respiratory droplets when an infected person coughs, sneezes or speaks., Eating bush meat or wild animals (like bat), Handshake, Touching contaminated surfaces and then touching your face	TRUE	TRUE	TRUE	FALSE	FALSE	TRUE	FALSE	FALSE	TRUE	TRUE	TRUE	TRUE	TRUE	TRUE	Fever, Shortness of breath	No	No	No	Yes	Yes	No	I don't know	Yes
375	Botswana	Southern Africa	Botswana	Southern Africa	Male	Single	Christian	Bachelor's degree	Undergraduate	30	30-39	City/Town (Urban)	Urban	1	19	Estates Officer	Public/Private servant excluding academics	Public/Private servant	Internet websites, Social media (WhatsApp, twitter, Instagram, Facebook, etc.), Media (Television, Newspaper and Radio), Family and Friends	Yes	Yes	Yes	Yes	No	No	By respiratory droplets when an infected person coughs, sneezes or speaks., Handshake, Touching contaminated surfaces and then touching your face, Blood transfusion, Contaminated foodstuffs, Eating bush meat or wild animals (like bat)	TRUE	TRUE	TRUE	I don't know	TRUE	TRUE	FALSE	I don't know	FALSE	TRUE	TRUE	TRUE	TRUE	TRUE	Shortness of breath	No	No	No	No	Yes	No	No	Yes
376	Botswana	Southern Africa	Botswana	Southern Africa	Male	Single	Christian	Bachelor's degree	Undergraduate	29	18-29	Village (Rural)	Rural	7	16	Student	Student	Student/Unemployed	Internet websites, Social media (WhatsApp, Twitter, Instagram, Facebook, etc.), Media (Television, Newspaper and Radio), Family and Friends	Yes	Yes	Yes	Yes	No	No	Touching contaminated surfaces and then touching your face	TRUE	TRUE	TRUE	FALSE	FALSE	TRUE	FALSE	FALSE	FALSE	FALSE	TRUE	TRUE	TRUE	TRUE	Chest pain	No	No	Yes	No	No	No	No	No
377	Botswana	Southern Africa	Botswana	Southern Africa	Female	Single	Christian	Others	Undergraduate	32	30-39	Village (Rural)	Rural	5	15	Teacher	Public/Private servant excluding academics	Public/Private servant	Social media (WhatsApp, Twitter, Instagram, Facebook, etc.), Media (Television, Newspaper and Radio), Family and Friends	No	Yes	Yes	Yes	No	No	By respiratory droplets when an infected person coughs, sneezes or speaks.	TRUE	TRUE	TRUE	TRUE	TRUE	TRUE	FALSE	TRUE	I don't know	TRUE	TRUE	TRUE	TRUE	TRUE	Dry cough, Fever, Shortness of breath	No	Yes	No	Yes	Yes	No	No	I don't know
378	Angola	Southern Africa	Angola	Southern Africa	Male	Single	Christian	Bachelor's degree	Undergraduate	41	40+	City/Town (Urban)	Urban	2	15	Coach y Business consultant	Entrepreneur	Public/Private servant	Internet websites, Media (Television, Newspaper and Radio)	Yes	No	No	Yes	No	No	By respiratory droplets when an infected person coughs, sneezes or speaks., Handshake, Touching contaminated surfaces and then touching your face, Eating bush meat or wild animals (like bat)	TRUE	TRUE	TRUE	FALSE	FALSE	TRUE	TRUE	I don't know	FALSE	TRUE	TRUE	TRUE	TRUE	TRUE	Dry cough, Chest pain, Fever, Shortness of breath	No	Yes	Yes	Yes	Yes	No	No	Yes
379	South Africa	Southern Africa	South Africa	Southern Africa	Female	Married	Christian	Professional degree	Undergraduate	57	40+	City/Town (Urban)	Urban	4	24	doctor	Health Professionals	Public/Private servant	Internet websites, Social media (WhatsApp, Twitter, Instagram, Facebook, etc.), Media (Television, Newspaper and Radio), Family and Friends	Yes	Yes	Yes	Yes	No	Yes	By respiratory droplets when an infected person coughs, sneezes or speaks., Touching contaminated surfaces and then touching your face	TRUE	TRUE	TRUE	FALSE	FALSE	TRUE	FALSE	FALSE	FALSE	FALSE	TRUE	TRUE	TRUE	TRUE	Chest pain, Dry cough, Fever, Muscle pain, Shortness of breath, loss of smell and taste , headaches, diarrhoea	Yes	Yes	Yes	Yes	Yes	Yes	No	Yes
380	Botswana	Southern Africa	Botswana	Southern Africa	Male	Single	Christian	Bachelor's degree	Undergraduate	27	18-29	City/Town (Urban)	Urban	1	19		Others	Public/Private servant	Internet websites, Social media (WhatsApp, twitter, Instagram, Facebook, etc.), Media (Television, Newspaper and Radio), Family and Friends	Yes	Yes	Yes	Yes	No	No	By respiratory droplets when an infected person coughs, sneezes or speaks., Handshake, Touching contaminated surfaces and then touching your face, Blood transfusion	TRUE	TRUE	TRUE	I don't know	I don't know	I don't know	I don't know	I don't know	I don't know	I don't know	TRUE	TRUE	TRUE	TRUE	Muscle pain, Dry cough, Chest pain, Fever, Shortness of breath	Yes	No	Yes	Yes	Yes	No	No	Yes
381	Botswana	Southern Africa	Botswana	Southern Africa	Male	Married	Christian	Doctorate	Postgraduate	37	30-39	City/Town (Suburban)	Rural	3	25	Lecturer	Academic/Researcher	Public/Private servant	Internet websites, Social media (WhatsApp, twitter, Instagram, Facebook, etc.), Media (Television, Newspaper and Radio), Family and Friends	Yes	Yes	Yes	Yes	No	No	By respiratory droplets when an infected person coughs, sneezes or speaks., Handshake, Touching contaminated surfaces and then touching your face	TRUE	TRUE	TRUE	FALSE	FALSE	TRUE	FALSE	FALSE	FALSE	FALSE	TRUE	TRUE	TRUE	TRUE	Chest pain, Fever, Shortness of breath	No	No	No	Yes	Yes	No	No	Yes
382	Botswana	Southern Africa	Botswana	Southern Africa	Male	Single	Christian	Senior Secondary	Vocational/Secondary	21	18-29	City/Town (Suburban)	Rural	5	13	Student	Student	Student/Unemployed	Internet websites, Social media (WhatsApp, Twitter, Instagram, Facebook, etc.), Media (Television, Newspaper and Radio), Family and Friends	Yes	Yes	Yes	Yes	No	No	By respiratory droplets when an infected person coughs, sneezes or speaks., Handshake, Touching contaminated surfaces and then touching your face	TRUE	TRUE	TRUE	TRUE	TRUE	TRUE	TRUE	TRUE	TRUE	TRUE	TRUE	TRUE	TRUE	TRUE	Chest pain, Fever, Muscle pain, Shortness of breath	Yes	No	Yes	Yes	Yes	No	No	Yes
383	Botswana	Southern Africa	Ghana	West Africa	Female	Single	Christian	Bachelor's degree	Undergraduate	33	30-39	City/Town (Urban)	Urban	1	15	Student	Student	Student/Unemployed	Internet websites, Social media (WhatsApp, twitter, Instagram, Facebook, etc.), Media (Television, Newspaper and Radio), Family and Friends	Yes	Yes	Yes	Yes	No	No	By respiratory droplets when an infected person coughs, sneezes or speaks.	TRUE	TRUE	TRUE	I don't know	FALSE	TRUE	FALSE	I don't know	TRUE	TRUE	TRUE	TRUE	TRUE	TRUE	Dry cough, Chest pain, Fever, Shortness of breath	No	Yes	Yes	Yes	Yes	No	No	Yes
384	Zimbabwe	Southern Africa	South Africa	Southern Africa	Female	Single	Christian	Associate degree	Undergraduate	54	40+	City/Town (Suburban)	Rural	5	15	Self employed	Public/Private servant excluding academics	Public/Private servant	Internet websites, Social media (WhatsApp, twitter, Instagram, Facebook, etc.), Media (Television, Newspaper and Radio), Family and Friends	Yes	Yes	Yes	Yes	No	No	By respiratory droplets when an infected person coughs, sneezes or speaks.	TRUE	TRUE	TRUE	TRUE	TRUE	TRUE	FALSE	TRUE	FALSE	TRUE	TRUE	TRUE	TRUE	TRUE	Muscle pain, Dry cough, Chest pain, Fever, Shortness of breath	Yes	Yes	Yes	Yes	Yes	No	No	Yes
385	Zimbabwe	Southern Africa	Tunisia	North Africa	Female	Single	Christian	Master's degree	Postgraduate	30	30-39	City/Town (Urban)	Urban	5	19	Teacher	Public/Private servant excluding academics	Public/Private servant	Internet websites, Social media (WhatsApp, twitter, Instagram, Facebook, etc.), Media (Television, Newspaper and Radio)	Yes	Yes	Yes	No	No	No	By respiratory droplets when an infected person coughs, sneezes or speaks., Handshake, Touching contaminated surfaces and then touching your face	TRUE	TRUE	TRUE	TRUE	FALSE	TRUE	FALSE	TRUE	TRUE	FALSE	TRUE	TRUE	TRUE	TRUE	Dry cough, Chest pain, Shortness of breath	No	Yes	No	No	Yes	No	No	Yes
386	Botswana	Southern Africa	Botswana	Southern Africa	Female	Single	Christian	Bachelor's degree	Undergraduate	29	18-29	Village (Rural)	Rural	6	18	Student	Student	Student/Unemployed	Internet websites, Social media (WhatsApp, Twitter, Instagram, Facebook, etc.), Media (Television, Newspaper and Radio)	Yes	Yes	Yes	No	No	No	By respiratory droplets when an infected person coughs, sneezes or speaks., Touching contaminated surfaces and then touching your face	TRUE	TRUE	TRUE	TRUE	FALSE	TRUE	FALSE	FALSE	FALSE	TRUE	TRUE	TRUE	TRUE	TRUE	Chest pain, Dry cough, Fever, Muscle pain, Shortness of breath	Yes	Yes	Yes	Yes	Yes	No	No	Yes
387	Malawi	Southern Africa	Nigeria	West Africa	Male	Single	Christian	Master's degree	Postgraduate	22	18-29	City/Town (Urban)	Urban	1	17	Student	Student	Student/Unemployed	Internet websites	Yes	No	No	No	No	No	By respiratory droplets when an infected person coughs, sneezes or speaks., Handshake, Touching contaminated surfaces and then touching your face, Blood transfusion, Contaminated foodstuffs, Eating bush meat or wild animals (like bat)	TRUE	TRUE	TRUE	TRUE	I don't know	I don't know	FALSE	I don't know	I don't know	TRUE	TRUE	TRUE	TRUE	TRUE	Dry cough, Chest pain, Fever, Shortness of breath	No	Yes	Yes	Yes	Yes	No	No	Yes
388	Botswana	Southern Africa	Botswana	Southern Africa	Female	Single	Christian	Senior Secondary	Vocational/Secondary	24	18-29	City/Town (Urban)	Urban	5	12	Student	Student	Student/Unemployed	Internet websites, Social media (WhatsApp, twitter, Instagram, Facebook, etc.), Media (Television, Newspaper and Radio), Family and Friends	Yes	Yes	Yes	Yes	No	No	By respiratory droplets when an infected person coughs, sneezes or speaks.	TRUE	TRUE	TRUE	FALSE	FALSE	TRUE	FALSE	I don't know	FALSE	FALSE	TRUE	TRUE	TRUE	TRUE	Fever, Shortness of breath	No	No	No	Yes	Yes	No	No	Yes
389	Botswana	Southern Africa	Botswana	Southern Africa	Male	Single	Christian	Bachelor's degree	Undergraduate	31	30-39	City/Town (Urban)	Urban	2	14	Environmental health officer	Public/Private servant excluding academics	Public/Private servant	Internet websites, Social media (WhatsApp, twitter, Instagram, Facebook, etc.), Media (Television, Newspaper and Radio), Family and Friends	Yes	Yes	Yes	Yes	No	No	By respiratory droplets when an infected person coughs, sneezes or speaks., Touching contaminated surfaces and then touching your face, Contaminated foodstuffs	TRUE	TRUE	TRUE	FALSE	FALSE	TRUE	FALSE	FALSE	FALSE	FALSE	TRUE	TRUE	TRUE	TRUE	Dry cough, Fever, Shortness of breath	No	Yes	No	Yes	Yes	No	No	Yes
390	Botswana	Southern Africa	Botswana	Southern Africa	Female	Single	Christian	Vocational	Vocational/Secondary	28	18-29	Village (Rural)	Rural	2	5	Student	Student	Student/Unemployed	Internet websites, Social media (WhatsApp, twitter, Instagram, Facebook, etc.), Media (Television, Newspaper and Radio), Family and Friends	Yes	Yes	Yes	Yes	No	No	By respiratory droplets when an infected person coughs, sneezes or speaks., Handshake, Touching contaminated surfaces and then touching your face, Contaminated foodstuffs	FALSE	TRUE	TRUE	FALSE	FALSE	TRUE	FALSE	I don't know	FALSE	FALSE	TRUE	TRUE	TRUE	TRUE	Fever, Shortness of breath	No	No	No	Yes	Yes	No	No	Yes
391	Malawi	Southern Africa	Malawi	Southern Africa	Male	Married	Christian	Associate degree	Undergraduate	30	30-39	City/Town (Urban)	Urban	5	16	Paralegal	Public/Private servant excluding academics	Public/Private servant	Social media (WhatsApp, Twitter, Instagram, Facebook, etc.), Media (Television, Newspaper and Radio), Family and Friends	No	Yes	Yes	Yes	No	No	By respiratory droplets when an infected person coughs, sneezes or speaks., Contaminated foodstuffs, Eating bush meat or wild animals (like bat), Handshake, Touching contaminated surfaces and then touching your face	TRUE	TRUE	TRUE	FALSE	FALSE	TRUE	FALSE	FALSE	FALSE	TRUE	TRUE	TRUE	TRUE	TRUE	Dry cough, Fever, Shortness of breath	No	Yes	No	Yes	Yes	No	No	Yes
392	Botswana	Southern Africa	Botswana	Southern Africa	Female	Married	Christian	Master's degree	Postgraduate	36	30-39	City/Town (Suburban)	Rural	4	29	Student	Student	Student/Unemployed	Internet websites, Social media (WhatsApp, twitter, Instagram, Facebook, etc.), Media (Television, Newspaper and Radio)	Yes	Yes	Yes	No	No	No	By respiratory droplets when an infected person coughs, sneezes or speaks.	TRUE	TRUE	TRUE	TRUE	FALSE	TRUE	FALSE	TRUE	TRUE	TRUE	TRUE	TRUE	TRUE	TRUE	Dry cough, Chest pain, Fever, Shortness of breath	No	Yes	Yes	Yes	Yes	No	No	Yes
393	Zimbabwe	Southern Africa	Botswana	Southern Africa	Male	Single	Christian	Bachelor's degree	Undergraduate	25	18-29	City/Town (Urban)	Urban	1	17	Microbioligist	Public/Private servant excluding academics	Public/Private servant	Internet websites	Yes	No	No	No	No	No	By respiratory droplets when an infected person coughs, sneezes or speaks., Handshake, Touching contaminated surfaces and then touching your face, Blood transfusion, Contaminated foodstuffs	TRUE	TRUE	TRUE	I don't know	FALSE	TRUE	FALSE	FALSE	FALSE	TRUE	TRUE	TRUE	TRUE	TRUE	Dry cough, Chest pain, Fever, Shortness of breath	No	Yes	Yes	Yes	Yes	No	No	Yes
394	South Africa	Southern Africa	South Africa	Southern Africa	Female	Single	Christian	Senior Secondary	Vocational/Secondary	21	18-29	City/Town (Urban)	Urban	3	16	Student	Student	Student/Unemployed	Internet websites, Social media (WhatsApp, twitter, Instagram, Facebook, etc.), Media (Television, Newspaper and Radio), Family and Friends	Yes	Yes	Yes	Yes	No	Yes	By respiratory droplets when an infected person coughs, sneezes or speaks., Touching contaminated surfaces and then touching your face	TRUE	TRUE	TRUE	I don't know	FALSE	TRUE	FALSE	FALSE	FALSE	FALSE	TRUE	TRUE	TRUE	TRUE	Dry cough, Chest pain, Fever, Shortness of breath	No	Yes	Yes	Yes	Yes	No	No	Yes
395	South Africa	Southern Africa	South Africa	Southern Africa	Female	Single	Islam	Master's degree	Postgraduate	26	18-29	City/Town (Suburban)	Rural	3	18	student	Student	Student/Unemployed	Internet websites, Social media (WhatsApp, Twitter, Instagram, Facebook, etc.), Media (Television, Newspaper and Radio)	Yes	Yes	Yes	No	No	No	By respiratory droplets when an infected person coughs, sneezes or speaks., Blood transfusion, Touching contaminated surfaces and then touching your face	TRUE	TRUE	I don't know	FALSE	FALSE	TRUE	FALSE	FALSE	FALSE	TRUE	TRUE	TRUE	TRUE	TRUE	Dry cough, Fever, Shortness of breath, tiredness/fatigue	No	Yes	No	Yes	Yes	Yes	No	Yes
396	Botswana	Southern Africa	Botswana	Southern Africa	Female	Single	Christian	Bachelor's degree	Undergraduate	31	30-39	City/Town (Urban)	Urban	2	16	Officer	Public/Private servant excluding academics	Public/Private servant	Internet websites, Social media (WhatsApp, twitter, Instagram, Facebook, etc.), Family and Friends	Yes	Yes	No	Yes	No	No	By respiratory droplets when an infected person coughs, sneezes or speaks., Touching contaminated surfaces and then touching your face, Blood transfusion, Contaminated foodstuffs	TRUE	TRUE	TRUE	I don't know	I don't know	TRUE	FALSE	I don't know	FALSE	FALSE	TRUE	TRUE	TRUE	TRUE	Dry cough, Chest pain, Fever, Shortness of breath	No	Yes	Yes	Yes	Yes	No	No	Yes
397	Botswana	Southern Africa	Botswana	Southern Africa	Male	Married	Christian	Master's degree	Postgraduate	40	40+	City/Town (Urban)	Urban	7	25	teaching instructor	Public/Private servant excluding academics	Public/Private servant	Internet websites, Media (Television, Newspaper and Radio)	Yes	No	Yes	Yes	No	No	By respiratory droplets when an infected person coughs, sneezes or speaks., Handshake, Touching contaminated surfaces and then touching your face	TRUE	TRUE	TRUE	TRUE	TRUE	I don't know	FALSE	TRUE	I don't know	TRUE	TRUE	TRUE	TRUE	TRUE	Dry cough, Chest pain, Fever, Shortness of breath	No	Yes	Yes	Yes	Yes	No	No	Yes
398	Botswana	Southern Africa	Botswana	Southern Africa	Male	Single	Others	Bachelor's degree	Undergraduate	31	30-39	City/Town (Urban)	Urban	1	17	Technician	Public/Private servant excluding academics	Public/Private servant	Internet websites, Social media (WhatsApp, twitter, Instagram, Facebook, etc.), Media (Television, Newspaper and Radio)	Yes	Yes	Yes	No	No	No	By respiratory droplets when an infected person coughs, sneezes or speaks., Handshake, Touching contaminated surfaces and then touching your face, Contaminated foodstuffs, Eating bush meat or wild animals (like bat)	TRUE	TRUE	TRUE	TRUE	TRUE	TRUE	FALSE	I don't know	FALSE	TRUE	TRUE	TRUE	TRUE	TRUE	Dry cough, Fever, Shortness of breath	No	Yes	No	Yes	Yes	No	No	Yes
399	Malawi	Southern Africa	Malawi	Southern Africa	Female	Single	Christian	Bachelor's degree	Undergraduate	24	18-29	City/Town (Suburban)	Rural	2	16	Employed	Others	Public/Private servant	Internet websites, Social media (WhatsApp, Twitter, Instagram, Facebook, etc.), Media (Television, Newspaper and Radio), Family and Friends	Yes	Yes	Yes	Yes	No	No	By respiratory droplets when an infected person coughs, sneezes or speaks., julianangwira@gmail.com	TRUE	TRUE	TRUE	FALSE	FALSE	TRUE	TRUE	FALSE	FALSE	FALSE	TRUE	TRUE	TRUE	TRUE	Fever, julianangwira@gmail.com	No	No	No	Yes	No	No	No	Yes
400	South Africa	Southern Africa	South Africa	Southern Africa	Male	Single	Christian	Doctorate	Postgraduate	76	40+	City/Town (Suburban)	Rural	1	17	Clergy man	Public/Private servant excluding academics	Public/Private servant	Internet websites, Media (Television, Newspaper and Radio), Family and Friends	Yes	No	Yes	Yes	No	No	By respiratory droplets when an infected person coughs, sneezes or speaks., Handshake, Touching contaminated surfaces and then touching your face	TRUE	TRUE	TRUE	FALSE	FALSE	TRUE	FALSE	FALSE	FALSE	FALSE	TRUE	TRUE	TRUE	TRUE	Muscle pain, Dry cough, Chest pain, Fever, Shortness of breath	Yes	Yes	Yes	Yes	Yes	No	No	Yes
401	Botswana	Southern Africa	Botswana	Southern Africa	Female	Single	Christian	Bachelor's degree	Undergraduate	30	30-39	City/Town (Urban)	Urban	5	18	Student	Student	Student/Unemployed	Internet websites, Social media (WhatsApp, Twitter, Instagram, Facebook, etc.), Media (Television, Newspaper and Radio), Family and Friends	Yes	Yes	Yes	Yes	No	No	By respiratory droplets when an infected person coughs, sneezes or speaks., Contaminated foodstuffs, Handshake, Touching contaminated surfaces and then touching your face	TRUE	TRUE	TRUE	TRUE	TRUE	TRUE	FALSE	FALSE	TRUE	TRUE	TRUE	TRUE	TRUE	TRUE	Chest pain, Muscle pain, Shortness of breath	Yes	No	Yes	No	Yes	No	No	Yes
402	Botswana	Southern Africa	Botswana	Southern Africa	Female	Single	Christian	Others	Undergraduate	38	30-39	City/Town (Urban)	Urban	2	18	Accounts Officer	Public/Private servant excluding academics	Public/Private servant	Internet websites, Social media (WhatsApp, Twitter, Instagram, Facebook, etc.), Media (Television, Newspaper and Radio)	Yes	Yes	Yes	No	No	I don't know	By respiratory droplets when an infected person coughs, sneezes or speaks., Touching contaminated surfaces and then touching your face	I don't know	I don't know	I don't know	I don't know	I don't know	I don't know	I don't know	I don't know	I don't know	I don't know	I don't know	FALSE	I don't know	I don't know	Fever, Shortness of breath	No	No	No	Yes	Yes	No	No	Yes
403	Botswana	Southern Africa	Botswana	Southern Africa	Female	Single	Christian	Master's degree	Postgraduate	27	18-29	City/Town (Urban)	Urban	2	18	Microbiologist	Academic/Researcher	Public/Private servant	Social media (WhatsApp, twitter, Instagram, Facebook, etc.)	No	Yes	No	No	No	No	By respiratory droplets when an infected person coughs, sneezes or speaks., Handshake, Touching contaminated surfaces and then touching your face	TRUE	TRUE	TRUE	FALSE	FALSE	TRUE	FALSE	I don't know	FALSE	TRUE	TRUE	TRUE	TRUE	TRUE	Fever, Shortness of breath	No	No	No	Yes	Yes	No	No	Yes
404	Botswana	Southern Africa	Ghana	West Africa	Female	Single	Christian	Bachelor's degree	Undergraduate	33	30-39	City/Town (Urban)	Urban	1	15	Student	Student	Student/Unemployed	Internet websites, Social media (WhatsApp, twitter, Instagram, Facebook, etc.), Media (Television, Newspaper and Radio), Family and Friends	Yes	Yes	Yes	Yes	No	No	By respiratory droplets when an infected person coughs, sneezes or speaks.	TRUE	TRUE	TRUE	I don't know	FALSE	TRUE	FALSE	I don't know	TRUE	TRUE	TRUE	TRUE	TRUE	TRUE	Dry cough, Chest pain, Fever, Shortness of breath	No	Yes	Yes	Yes	Yes	No	No	Yes
405	Botswana	Southern Africa	Botswana	Southern Africa	Female	Single	Christian	Bachelor's degree	Undergraduate	24	18-29	City/Town (Urban)	Urban	1	16	Microbiologist	Public/Private servant excluding academics	Public/Private servant	Internet websites, Social media (WhatsApp, twitter, Instagram, Facebook, etc.), Media (Television, Newspaper and Radio), Family and Friends	Yes	Yes	Yes	Yes	No	No	By respiratory droplets when an infected person coughs, sneezes or speaks., Handshake, Touching contaminated surfaces and then touching your face, Contaminated foodstuffs, Eating bush meat or wild animals (like bat)	TRUE	TRUE	TRUE	TRUE	TRUE	TRUE	TRUE	TRUE	I don't know	TRUE	TRUE	TRUE	TRUE	TRUE	Muscle pain, Dry cough, Chest pain, Fever, Shortness of breath	Yes	Yes	Yes	Yes	Yes	No	No	Yes
406	Botswana	Southern Africa	Botswana	Southern Africa	Male	Single	Christian	Senior Secondary	Vocational/Secondary	35	30-39	City/Town (Urban)	Urban	3	12	Self employed	Entrepreneur	Public/Private servant	Internet websites, Social media (WhatsApp, twitter, Instagram, Facebook, etc.), Family and Friends	Yes	Yes	No	Yes	No	No	By respiratory droplets when an infected person coughs, sneezes or speaks., Handshake, Touching contaminated surfaces and then touching your face	TRUE	TRUE	TRUE	FALSE	FALSE	TRUE	FALSE	FALSE	FALSE	FALSE	TRUE	TRUE	TRUE	TRUE	Dry cough, Fever, Shortness of breath	No	Yes	No	Yes	Yes	No	No	Yes
407	Botswana	Southern Africa	Botswana	Southern Africa	Female	Single	Christian	Bachelor's degree	Undergraduate	30	30-39	Village (Rural)	Rural	10	18	Student	Student	Student/Unemployed	Media (Television, Newspaper and Radio)	No	No	Yes	No	No	No	By respiratory droplets when an infected person coughs, sneezes or speaks., Touching contaminated surfaces and then touching your face	TRUE	TRUE	TRUE	TRUE	FALSE	TRUE	FALSE	FALSE	I don't know	I don't know	TRUE	TRUE	TRUE	TRUE	Chest pain, Fever, Muscle pain, Shortness of breath	Yes	No	Yes	Yes	Yes	No	No	Yes
408	Malawi	Southern Africa	Malawi	Southern Africa	Female	Single	Christian	Bachelor's degree	Undergraduate	29	18-29	City/Town (Urban)	Urban	8	16	Nurse	Health Professionals	Public/Private servant	Internet websites, Social media (WhatsApp, twitter, Instagram, Facebook, etc.), Media (Television, Newspaper and Radio)	Yes	Yes	Yes	No	No	No	By respiratory droplets when an infected person coughs, sneezes or speaks., Handshake, Touching contaminated surfaces and then touching your face	TRUE	TRUE	TRUE	FALSE	FALSE	TRUE	FALSE	I don't know	FALSE	FALSE	TRUE	TRUE	TRUE	TRUE	Muscle pain, Dry cough, Chest pain, Fever, Shortness of breath	Yes	Yes	Yes	Yes	Yes	No	No	Yes
409	Angola	Southern Africa	Angola	Southern Africa	Male	Single	Christian	Master's degree	Postgraduate	30	30-39	City/Town (Urban)	Urban	3	17	Etudiant	Student	Student/Unemployed	Internet websites, Social media (WhatsApp, twitter, Instagram, Facebook, etc.), Others	Yes	Yes	No	No	Yes	No	Handshake, Touching contaminated surfaces and then touching your face, Eating bushmeat or wild animals (like bats)	TRUE	TRUE	TRUE	TRUE	I don't know	TRUE	I don't know	TRUE	TRUE	FALSE	TRUE	FALSE	FALSE	FALSE	Dry cough,Fever, Shortness of breath	No	Yes	No	Yes	Yes	No	No	Yes
410	Botswana	Southern Africa	Botswana	Southern Africa	Male	Single	Christian	Vocational	Vocational/Secondary	29	18-29	Village (Rural)	Rural	6	13	IT officer	Public/Private servant excluding academics	Public/Private servant	Internet websites, Social media (WhatsApp, Twitter, Instagram, Facebook, etc.), Media (Television, Newspaper and Radio), Family and Friends	Yes	Yes	Yes	Yes	No	No	By respiratory droplets when an infected person coughs, sneezes or speaks.	TRUE	TRUE	TRUE	I don't know	FALSE	TRUE	FALSE	FALSE	FALSE	FALSE	TRUE	TRUE	TRUE	TRUE	Dry cough, Fever, Shortness of breath	No	Yes	No	Yes	Yes	No	No	Yes
411	Nigeria	West Africa	Nigeria	West Africa	Male	Single	Christian	Bachelor's degree	Undergraduate	24	18-29	City/Town (Urban)	Urban	4	17	Self - employed	Entrepreneur	Public/Private servant	Internet websites	Yes	No	No	No	No	No	By respiratory droplets when an infected person coughs, sneezes or speaks.	TRUE	TRUE	TRUE	FALSE	FALSE	TRUE	FALSE	FALSE	FALSE	FALSE	TRUE	TRUE	TRUE	TRUE	Chest pain, Dry cough, Fever, Shortness of breath	No	Yes	Yes	Yes	Yes	No	No	Yes
412	Nigeria	West Africa	Nigeria	West Africa	Female	Single	Christian	Bachelor's degree	Undergraduate	27	18-29	City/Town (Suburban)	Rural	3	18	Engineer	Public/Private servant excluding academics	Public/Private servant	Internet websites, Social media (WhatsApp, Twitter, Instagram, Facebook, etc.), Media (Television, Newspaper and Radio)	Yes	Yes	Yes	No	No	No	By respiratory droplets when an infected person coughs, sneezes or speaks., Handshake, Touching contaminated surfaces and then touching your face	TRUE	TRUE	TRUE	FALSE	FALSE	TRUE	FALSE	TRUE	FALSE	TRUE	TRUE	TRUE	TRUE	TRUE	Dry cough, Fever, Shortness of breath	No	Yes	No	Yes	Yes	No	No	Yes
413	Nigeria	West Africa	Nigeria	West Africa	Female	Married	Christian	Master's degree	Postgraduate	36	30-39	City/Town (Urban)	Urban	3	17	Telecom	Public/Private servant excluding academics	Public/Private servant	Internet websites, Media (Television, Newspaper and Radio)	Yes	No	Yes	No	No	No	By respiratory droplets when an infected person coughs, sneezes or speaks., Handshake, Touching contaminated surfaces and then touching your face	TRUE	TRUE	TRUE	FALSE	FALSE	TRUE	FALSE	I don't know	FALSE	TRUE	TRUE	TRUE	TRUE	TRUE	Dry cough, Fever, Shortness of breath	No	Yes	No	Yes	Yes	No	No	Yes
414	Nigeria	West Africa	Nigeria	West Africa	Male	Married	Christian	Doctorate	Postgraduate	37	30-39	City/Town (Urban)	Urban	3	20	Lecturer	Academic/Researcher	Public/Private servant	Internet websites, Social media (WhatsApp, twitter, Instagram, Facebook, etc.), Media (Television, Newspaper and Radio)	Yes	Yes	Yes	No	No	No	By respiratory droplets when an infected person coughs, sneezes or speaks., Handshake, Touching contaminated surfaces and then touching your face	TRUE	TRUE	TRUE	TRUE	TRUE	TRUE	TRUE	I don't know	TRUE	TRUE	TRUE	TRUE	TRUE	TRUE	Dry cough, Chest pain, Fever, Shortness of breath	No	Yes	Yes	Yes	Yes	No	No	Yes
415	Nigeria	West Africa	Nigeria	West Africa	Female	Married	Christian	Bachelor's degree	Undergraduate	35	30-39	City/Town (Suburban)	Rural	5	17	SHE OFFICER & ENVIRONMENTALIST	Public/Private servant excluding academics	Public/Private servant	Internet websites, Social media (WhatsApp, twitter, Instagram, Facebook, etc.), Media (Television, Newspaper and Radio), Family and Friends	Yes	Yes	Yes	Yes	No	No	By respiratory droplets when an infected person coughs, sneezes or speaks., Handshake, Touching contaminated surfaces and then touching your face	TRUE	TRUE	TRUE	FALSE	FALSE	TRUE	FALSE	I don't know	FALSE	TRUE	TRUE	TRUE	TRUE	TRUE	Muscle pain, Dry cough, Chest pain, Fever, Shortness of breath	Yes	Yes	Yes	Yes	Yes	No	No	Yes
416	Nigeria	West Africa	Others		Female	Single	Christian	Doctorate	Postgraduate	34	30-39	City/Town (Urban)	Urban	1	21	Researcher	Academic/Researcher	Public/Private servant	Internet websites, Social media (WhatsApp, twitter, Instagram, Facebook, etc.), Media (Television, Newspaper and Radio), Family and Friends	Yes	Yes	Yes	Yes	No	No	By respiratory droplets when an infected person coughs, sneezes or speaks., Handshake, Touching contaminated surfaces and then touching your face, Blood transfusion	TRUE	TRUE	TRUE	I don't know	I don't know	I don't know	I don't know	I don't know	I don't know	TRUE	TRUE	TRUE	TRUE	TRUE	Dry cough, Fever, Shortness of breath	No	Yes	No	Yes	Yes	No	No	Yes
417	Nigeria	West Africa	Nigeria	West Africa	Male	Single	Christian	Bachelor's degree	Undergraduate	25	18-29	City/Town (Urban)	Urban	4	20	Undergraduate	Unemployed	Student/Unemployed	Internet websites, Social media (WhatsApp, Twitter, Instagram, Facebook, etc.), Media (Television, Newspaper and Radio), Family and Friends	Yes	Yes	Yes	Yes	No	No	By respiratory droplets when an infected person coughs, sneezes or speaks., Handshake, Touching contaminated surfaces and then touching your face, gbrobey@gmail.com	TRUE	TRUE	TRUE	FALSE	FALSE	TRUE	FALSE	FALSE	FALSE	TRUE	TRUE	TRUE	TRUE	TRUE	Chest pain, Dry cough, Fever, Shortness of breath, gbrobey@gmail.com	No	Yes	Yes	Yes	Yes	No	No	Yes
418	Nigeria	West Africa	Nigeria	West Africa	Male	Married	Christian	Bachelor's degree	Undergraduate	45	40+	City/Town (Urban)	Urban	8	17	Civil servant	Public/Private servant excluding academics	Public/Private servant	Internet websites, Social media (WhatsApp, Twitter, Instagram, Facebook, etc.), Media (Television, Newspaper and Radio), Family and Friends	Yes	Yes	Yes	Yes	No	No	By respiratory droplets when an infected person coughs, sneezes or speaks., Handshake, Touching contaminated surfaces and then touching your face	TRUE	TRUE	TRUE	I don't know	I don't know	TRUE	FALSE	I don't know	I don't know	I don't know	TRUE	I don't know	TRUE	TRUE	Chest pain, Dry cough, Fever, Shortness of breath	No	Yes	Yes	Yes	Yes	No	No	Yes
419	Nigeria	West Africa	Sao Tome and Principe	Central Africa	Female	Married	Islam	Associate degree	Undergraduate	43	40+	City/Town (Urban)	Urban	5	19	Homemaker	Others	Public/Private servant	Internet websites, Social media (WhatsApp, twitter, Instagram, Facebook, etc.)	Yes	Yes	No	No	No	Yes	By respiratory droplets when an infected person coughs, sneezes or speaks., Handshake, Touching contaminated surfaces and then touching your face	TRUE	TRUE	TRUE	FALSE	FALSE	TRUE	FALSE	I don't know	FALSE	FALSE	TRUE	TRUE	TRUE	TRUE	Dry cough, Shortness of breath, Loss of taste and smell	No	Yes	No	No	Yes	Yes	No	Yes
420	Nigeria	West Africa	Nigeria	West Africa	Male	Single	Christian	Master's degree	Postgraduate	29	18-29	City/Town (Suburban)	Rural	4	15	Student	Student	Student/Unemployed	Social media (WhatsApp, twitter, Instagram, Facebook, etc.), Media (Television, Newspaper and Radio), Family and Friends	No	Yes	Yes	Yes	No	No	By respiratory droplets when an infected person coughs, sneezes or speaks., Handshake, Touching contaminated surfaces and then touching your face, Blood transfusion, Contaminated foodstuffs, Eating bush meat or wild animals (like bat)	TRUE	TRUE	TRUE	TRUE	FALSE	TRUE	TRUE	I don't know	FALSE	TRUE	TRUE	TRUE	TRUE	TRUE	Dry cough, Fever, Shortness of breath	No	Yes	No	Yes	Yes	No	No	Yes
421	Nigeria	West Africa	Nigeria	West Africa	Female	Married	Christian	Master's degree	Postgraduate	34	30-39	City/Town (Urban)	Urban	6	21	Civil servant	Public/Private servant excluding academics	Public/Private servant	Internet websites, Media (Television, Newspaper and Radio)	Yes	Yes	Yes	No	No	No	By respiratory droplets when an infected person coughs, sneezes or speaks., Handshake, Touching contaminated surfaces and then touching your face	TRUE	TRUE	TRUE	I don't know	FALSE	TRUE	FALSE	I don't know	FALSE	I don't know	TRUE	TRUE	TRUE	TRUE	Dry cough, Chest pain, Fever, Shortness of breath	No	Yes	Yes	Yes	Yes	No	I don't know	Yes
422	Nigeria	West Africa	Nigeria	West Africa	Male	Single	Christian	Bachelor's degree	Undergraduate	28	18-29	City/Town (Suburban)	Rural	4	16	Business	Entrepreneur	Public/Private servant	Internet websites, Social media (WhatsApp, Twitter, Instagram, Facebook, etc.), Media (Television, Newspaper and Radio)	Yes	Yes	Yes	No	No	No	By respiratory droplets when an infected person coughs, sneezes or speaks.	TRUE	TRUE	TRUE	FALSE	FALSE	TRUE	FALSE	FALSE	FALSE	FALSE	TRUE	TRUE	FALSE	TRUE	Dry cough, Fever, Muscle pain, Shortness of breath	Yes	Yes	No	Yes	Yes	No	No	Yes
423	Nigeria	West Africa	Nigeria	West Africa	Female	Married	Christian	Master's degree	Postgraduate	26	18-29	City/Town (Urban)	Urban	2	18	Communication Specialist	Public/Private servant excluding academics	Public/Private servant	Internet websites, Social media (WhatsApp, Twitter, Instagram, Facebook, etc.), Media (Television, Newspaper and Radio), Family and Friends	Yes	Yes	Yes	Yes	No	No	By respiratory droplets when an infected person coughs, sneezes or speaks., Touching contaminated surfaces and then touching your face	TRUE	TRUE	TRUE	TRUE	FALSE	TRUE	TRUE	TRUE	FALSE	TRUE	TRUE	TRUE	TRUE	TRUE	Dry cough, Fever, Shortness of breath	No	Yes	No	Yes	Yes	No	No	Yes
424	Nigeria	West Africa	Nigeria	West Africa	Female	Married	Christian	Master's degree	Postgraduate	35	30-39	City/Town (Suburban)	Rural	5	18	Engineer	Public/Private servant excluding academics	Public/Private servant	Social media (WhatsApp, twitter, Instagram, Facebook, etc.)	No	Yes	No	No	No	No	By respiratory droplets when an infected person coughs, sneezes or speaks., Handshake, Touching contaminated surfaces and then touching your face	TRUE	TRUE	TRUE	I don't know	I don't know	I don't know	I don't know	I don't know	I don't know	TRUE	TRUE	TRUE	TRUE	TRUE	Dry cough, Chest pain, Fever, Shortness of breath	No	Yes	Yes	Yes	Yes	No	I don't know	Yes
425	Ghana	West Africa	Ghana	West Africa	Male	Single	Christian	Bachelor's degree	Undergraduate	40	40+	City/Town (Urban)	Urban	6	16	Advertising	Public/Private servant excluding academics	Public/Private servant	Internet websites, Media (Television, Newspaper and Radio), Family and Friends, Work	Yes	No	Yes	Yes	No	No	By respiratory droplets when an infected person coughs, sneezes or speaks., Handshake, Touching contaminated surfaces and then touching your face	TRUE	TRUE	TRUE	TRUE	TRUE	TRUE	TRUE	TRUE	FALSE	TRUE	TRUE	TRUE	TRUE	TRUE	Chest pain, Dry cough, Fever, Muscle pain, Shortness of breath	Yes	Yes	Yes	Yes	Yes	No	No	Yes
426	Nigeria	West Africa	Nigeria	West Africa	Female	Married	Christian	Master's degree	Postgraduate	42	40+	City/Town (Urban)	Urban	3	18	Civil servant	Public/Private servant excluding academics	Public/Private servant	Internet websites, Social media (WhatsApp, Twitter, Instagram, Facebook, etc.), Media (Television, Newspaper and Radio), Family and Friends	Yes	Yes	Yes	Yes	No	No	By respiratory droplets when an infected person coughs, sneezes or speaks.	TRUE	TRUE	TRUE	I don't know	I don't know	TRUE	FALSE	TRUE	I don't know	TRUE	TRUE	TRUE	TRUE	TRUE	Chest pain, Dry cough, Fever, Muscle pain, Shortness of breath	Yes	Yes	Yes	Yes	Yes	No	No	Yes
427	Ghana	West Africa	Ghana	West Africa	Female	Single	Christian	Master's degree	Postgraduate	28	18-29	City/Town (Suburban)	Rural	5	20	Teacher	Public/Private servant excluding academics	Public/Private servant	Internet websites, Social media (WhatsApp, twitter, Instagram, Facebook, etc.), Media (Television, Newspaper and Radio), Family and Friends	Yes	Yes	Yes	Yes	No	No	By respiratory droplets when an infected person coughs, sneezes or speaks., Handshake, Touching contaminated surfaces and then touching your face, Blood transfusion, Contaminated foodstuffs, Eating bush meat or wild animals (like bat)	TRUE	TRUE	TRUE	TRUE	FALSE	TRUE	TRUE	TRUE	FALSE	TRUE	TRUE	TRUE	TRUE	TRUE	Dry cough, Fever, Shortness of breath	No	Yes	No	Yes	Yes	No	No	Yes
428	Nigeria	West Africa	Nigeria	West Africa	Male	Single	Christian	Bachelor's degree	Undergraduate	30	30-39	City/Town (Urban)	Urban	1	16	School Administrator	Public/Private servant excluding academics	Public/Private servant	Internet websites, Social media (WhatsApp, twitter, Instagram, Facebook, etc.), Media (Television, Newspaper and Radio), Family and Friends	Yes	Yes	Yes	Yes	No	No	By respiratory droplets when an infected person coughs, sneezes or speaks., Handshake, Touching contaminated surfaces and then touching your face	TRUE	TRUE	TRUE	FALSE	FALSE	TRUE	FALSE	I don't know	I don't know	FALSE	TRUE	TRUE	TRUE	TRUE	Dry cough, Chest pain, Fever, Shortness of breath	No	Yes	Yes	Yes	Yes	No	No	Yes
429	Nigeria	West Africa	Nigeria	West Africa	Male	Married	Christian	Master's degree	Postgraduate	37	30-39	City/Town (Suburban)	Rural	5	35	Public Servant	Public/Private servant excluding academics	Public/Private servant	Internet websites, Social media (WhatsApp, twitter, Instagram, Facebook, etc.), Media (Television, Newspaper and Radio), Family and Friends	Yes	Yes	Yes	Yes	No	No	By respiratory droplets when an infected person coughs, sneezes or speaks., Handshake, Touching contaminated surfaces and then touching your face	TRUE	TRUE	FALSE	FALSE	FALSE	TRUE	FALSE	I don't know	FALSE	FALSE	TRUE	TRUE	TRUE	TRUE	Muscle pain, Dry cough, Fever, Shortness of breath	Yes	Yes	No	Yes	Yes	No	I don't know	Yes
430	Ghana	West Africa	Ghana	West Africa	Male	Single	Christian	Bachelor's degree	Undergraduate	23	18-29	City/Town (Suburban)	Rural	6	19	STUDENT	Student	Student/Unemployed	Media (Television, Newspaper and Radio)	No	No	Yes	No	No	No	By respiratory droplets when an infected person coughs, sneezes or speaks., Handshake, Touching contaminated surfaces and then touching your face	TRUE	TRUE	TRUE	FALSE	FALSE	TRUE	FALSE	FALSE	FALSE	TRUE	TRUE	TRUE	TRUE	TRUE	Dry cough, Fever, Shortness of breath	No	Yes	No	Yes	Yes	No	No	Yes
431	Ghana	West Africa	Others		Female	Single	Christian	Senior Secondary	Vocational/Secondary	21	18-29	City/Town (Urban)	Urban	4	12	Student	Student	Student/Unemployed	Media (Television, Newspaper and Radio), Family and Friends	No	No	Yes	Yes	No	No	By respiratory droplets when an infected person coughs, sneezes or speaks., Touching contaminated surfaces and then touching your face	TRUE	TRUE	TRUE	I don't know	I don't know	I don't know	I don't know	I don't know	I don't know	I don't know	TRUE	TRUE	TRUE	TRUE	Chest pain, Dry cough, Fever, Shortness of breath	No	Yes	Yes	Yes	Yes	No	I don't know	Yes
432	Nigeria	West Africa	Nigeria	West Africa	Female	Married	Christian	Doctorate	Postgraduate	37	30-39	City/Town (Urban)	Urban	10	25	Lecturing	Academic/Researcher	Public/Private servant	Internet websites, Social media (WhatsApp, twitter, Instagram, Facebook, etc.), Media (Television, Newspaper and Radio)	Yes	Yes	Yes	No	No	No	By respiratory droplets when an infected person coughs, sneezes or speaks., Handshake, Touching contaminated surfaces and then touching your face, Contaminated foodstuffs	TRUE	TRUE	TRUE	TRUE	FALSE	TRUE	FALSE	I don't know	FALSE	TRUE	TRUE	TRUE	TRUE	TRUE	Muscle pain, Dry cough, Chest pain, Fever, Shortness of breath	Yes	Yes	Yes	Yes	Yes	No	No	Yes
433	Ghana	West Africa	Ghana	West Africa	Male	Married	Christian	Master's degree	Postgraduate	45	40+	City/Town (Urban)	Urban	5	20	Lecturer	Academic/Researcher	Public/Private servant	Internet websites	Yes	No	No	No	No	No	By respiratory droplets when an infected person coughs, sneezes or speaks., Eating bush meat or wild animals (like bat), Handshake, Touching contaminated surfaces and then touching your face	TRUE	TRUE	TRUE	FALSE	FALSE	TRUE	FALSE	FALSE	FALSE	FALSE	TRUE	TRUE	TRUE	TRUE	Chest pain, Dry cough, Fever, Shortness of breath	No	Yes	Yes	Yes	Yes	No	No	Yes
434	Nigeria	West Africa	Nigeria	West Africa	Female	Married	Christian	Bachelor's degree	Undergraduate	53	40+	City/Town (Urban)	Urban	5	17	Public Servant	Public/Private servant excluding academics	Public/Private servant	Internet websites, Social media (WhatsApp, Twitter, Instagram, Facebook, etc.), Media (Television, Newspaper and Radio)	Yes	Yes	Yes	No	No	No	By respiratory droplets when an infected person coughs, sneezes or speaks., Handshake, Touching contaminated surfaces and then touching your face	TRUE	TRUE	TRUE	TRUE	TRUE	TRUE	FALSE	FALSE	FALSE	TRUE	TRUE	TRUE	TRUE	TRUE	Chest pain, Dry cough, Fever, Shortness of breath	No	Yes	Yes	Yes	Yes	No	No	Yes
435	Nigeria	West Africa	Nigeria	West Africa	Female	Married	Christian	Bachelor's degree	Undergraduate	29	18-29	City/Town (Urban)	Urban	4	18	Self employed	Entrepreneur	Public/Private servant	Internet websites, Social media (WhatsApp, twitter, Instagram, Facebook, etc.), Media (Television, Newspaper and Radio)	Yes	Yes	Yes	No	No	No	By respiratory droplets when an infected person coughs, sneezes or speaks., Handshake, Touching contaminated surfaces and then touching your face	TRUE	TRUE	TRUE	TRUE	I don't know	TRUE	I don't know	I don't know	TRUE	TRUE	TRUE	TRUE	TRUE	TRUE	Dry cough, Chest pain, Fever, Shortness of breath	No	Yes	Yes	Yes	Yes	No	I don't know	Yes
436	Nigeria	West Africa	Nigeria	West Africa	Female	Single	Christian	Associate degree	Undergraduate	33	30-39	City/Town (Urban)	Urban	5	15	Nursing	Health Professionals	Public/Private servant	Internet websites, Social media (WhatsApp, twitter, Instagram, Facebook, etc.)	Yes	Yes	No	Yes	No	No	By respiratory droplets when an infected person coughs, sneezes or speaks., Blood transfusion, Handshake, Touching contaminated surfaces and then touching your face	TRUE	TRUE	TRUE	FALSE	TRUE	TRUE	FALSE	FALSE	FALSE	FALSE	TRUE	TRUE	TRUE	TRUE	Dry cough, Fever, Shortness of breath	No	No	No	Yes	Yes	No	No	Yes
437	Senegal	West Africa	Senegal	West Africa	Female	Single	Islam	Bachelor's degree	Undergraduate	25	18-29	City/Town (Suburban)	Rural	15	18	Etudiante	Student	Student/Unemployed	Internet websites, Social media (WhatsApp, twitter, Instagram, Facebook, etc.), Family and Friends, Others	Yes	Yes	No	Yes	Yes	No	By respiratory droplets when an infected person coughs, sneezes or speaks., Handshake, Touching contaminated surfaces and then touching your face	TRUE	TRUE	TRUE	TRUE	FALSE	TRUE	FALSE	TRUE	TRUE	FALSE	TRUE	FALSE	FALSE	FALSE	Muscle pain,Dry cough,Fever, Shortness of breath	Yes	Yes	No	Yes	Yes	No	No	Yes
438	Nigeria	West Africa	Nigeria	West Africa	Male	Married	Christian	Master's degree	Postgraduate	41	40+	City/Town (Urban)	Urban	6	36	Academia	Academic/Researcher	Public/Private servant	Internet websites, Social media (WhatsApp, twitter, Instagram, Facebook, etc.), Media (Television, Newspaper and Radio)	Yes	Yes	Yes	No	No	No	By respiratory droplets when an infected person coughs, sneezes or speaks., Handshake, Touching contaminated surfaces and then touching your face	TRUE	TRUE	TRUE	TRUE	FALSE	I don't know	FALSE	I don't know	FALSE	TRUE	TRUE	TRUE	TRUE	TRUE	Dry cough, Fever, Shortness of breath	No	Yes	No	Yes	Yes	No	No	Yes
439	Ghana	West Africa	Canada		Male	Married	Christian	Master's degree	Postgraduate	43	40+	City/Town (Urban)	Urban	7	20	Administrative Manager	Public/Private servant excluding academics	Public/Private servant	Internet websites, Social media (WhatsApp, Twitter, Instagram, Facebook, etc.), Media (Television, Newspaper and Radio), Family and Friends, Trainings from Ministry of Health	Yes	Yes	Yes	Yes	Yes	No	By respiratory droplets when an infected person coughs, sneezes or speaks., Blood transfusion, Contaminated foodstuffs, Eating bush meat or wild animals (like bat), Handshake, Touching contaminated surfaces and then touching your face	TRUE	TRUE	TRUE	TRUE	TRUE	I don't know	I don't know	TRUE	FALSE	TRUE	TRUE	TRUE	TRUE	TRUE	Dry cough, Fever, Muscle pain, Shortness of breath, loss of taste and smell	Yes	Yes	No	Yes	Yes	Yes	No	Yes
440	Nigeria	West Africa	United States of America		Male	Single	Christian	Master's degree	Postgraduate	33	30-39	City/Town (Urban)	Urban	2	18	Lecturing	Academic/Researcher	Public/Private servant	Internet websites, Social media (WhatsApp, twitter, Instagram, Facebook, etc.), Media (Television, Newspaper and Radio), Family and Friends	Yes	Yes	Yes	Yes	No	No	By respiratory droplets when an infected person coughs, sneezes or speaks., Touching contaminated surfaces and then touching your face	TRUE	TRUE	TRUE	I don't know	FALSE	TRUE	FALSE	I don't know	I don't know	FALSE	I don't know	TRUE	TRUE	TRUE	Shortness of breath	No	No	No	No	Yes	No	I don't know	Yes
441	Nigeria	West Africa	Nigeria	West Africa	Male	Married	Christian	Bachelor's degree	Undergraduate	49	40+	City/Town (Urban)	Urban	6	18	Engineer	Public/Private servant excluding academics	Public/Private servant	Social media (WhatsApp, Twitter, Instagram, Facebook, etc.), Family and Friends	No	Yes	No	Yes	No	No	By respiratory droplets when an infected person coughs, sneezes or speaks., Contaminated foodstuffs, Handshake, Touching contaminated surfaces and then touching your face	TRUE	TRUE	TRUE	I don't know	I don't know	TRUE	I don't know	I don't know	FALSE	TRUE	TRUE	I don't know	TRUE	TRUE	Chest pain, Dry cough, Fever, Shortness of breath	No	Yes	Yes	Yes	Yes	No	No	Yes
442	Nigeria	West Africa	Nigeria	West Africa	Male	Married	Islam	Master's degree	Postgraduate	44	40+	City/Town (Urban)	Urban	5	17	Public Servant	Public/Private servant excluding academics	Public/Private servant	Internet websites, Social media (WhatsApp, twitter, Instagram, Facebook, etc.), Media (Television, Newspaper and Radio)	Yes	Yes	Yes	No	No	No	By respiratory droplets when an infected person coughs, sneezes or speaks., Handshake, Touching contaminated surfaces and then touching your face	TRUE	TRUE	TRUE	TRUE	FALSE	TRUE	TRUE	I don't know	FALSE	TRUE	TRUE	TRUE	TRUE	TRUE	Dry cough, Fever, Shortness of breath	No	Yes	No	Yes	Yes	No	No	Yes
443	Nigeria	West Africa	Nigeria	West Africa	Female	Married	Christian	Bachelor's degree	Undergraduate	32	30-39	City/Town (Urban)	Urban	6	18	Unemployed	Unemployed	Student/Unemployed	Internet websites, Social media (WhatsApp, twitter, Instagram, Facebook, etc.), Media (Television, Newspaper and Radio)	Yes	Yes	Yes	No	No	No	By respiratory droplets when an infected person coughs, sneezes or speaks., Handshake, Touching contaminated surfaces and then touching your face	TRUE	TRUE	TRUE	FALSE	FALSE	TRUE	FALSE	I don't know	FALSE	TRUE	TRUE	TRUE	TRUE	TRUE	Dry cough, Chest pain, Fever, Shortness of breath	No	Yes	Yes	Yes	Yes	No	No	Yes
444	Mali	West Africa	Mali	West Africa	Male	Single	Islam	Associate diploma	Undergraduate	26	18-29	City/Town (Urban)	Urban	11	15	Logisticians	Public/Private servant excluding academics	Public/Private servant	Family and friends	No	No	No	Yes	No	No	By respiratory droplets when an infected person coughs, sneezes or talks., Handshake, Touching contaminated surfaces and then touching your face	TRUE	TRUE	TRUE	TRUE	I don't know	TRUE	FALSE	TRUE	TRUE	I don't know	TRUE	I don't know	I don't know	I don't know	Muscle pain, Dry cough, Chest pain, Fever, Shortness of breath or difficulty breathing	Yes	Yes	Yes	Yes	Yes	No	I don't know	I don't know
445	Nigeria	West Africa	Nigeria	West Africa	Female	Married	Christian	Others	Undergraduate	35	30-39	City/Town (Urban)	Urban	4		Navigator	Public/Private servant excluding academics	Public/Private servant	Social media (WhatsApp, twitter, Instagram, Facebook, etc.), Media (Television, Newspaper and Radio), Family and Friends	No	Yes	Yes	Yes	No	No	By respiratory droplets when an infected person coughs, sneezes or speaks., Touching contaminated surfaces and then touching your face	TRUE	TRUE	TRUE	FALSE	FALSE	TRUE	FALSE	FALSE	FALSE	TRUE	TRUE	TRUE	TRUE	TRUE	Dry cough, Fever, Shortness of breath	No	Yes	No	Yes	Yes	No	No	Yes
446	Ghana	West Africa	Ghana	West Africa	Male	Single	Christian	Bachelor's degree	Undergraduate	24	18-29	City/Town (Urban)	Urban	5	16	Unemployed	Unemployed	Student/Unemployed	Internet websites, Social media (WhatsApp, Twitter, Instagram, Facebook, etc.), Media (Television, Newspaper and Radio)	Yes	Yes	Yes	No	No	No	By respiratory droplets when an infected person coughs, sneezes or speaks., Handshake, Touching contaminated surfaces and then touching your face	TRUE	TRUE	TRUE	TRUE	TRUE	TRUE	FALSE	TRUE	FALSE	TRUE	TRUE	TRUE	TRUE	TRUE	Dry cough, Shortness of breath	No	Yes	No	No	Yes	No	No	Yes
447	Nigeria	West Africa	Others		Female	Single	Christian	Professional degree	Undergraduate	30	30-39	City/Town (Urban)	Urban	5	23	Physician	Health Professionals	Public/Private servant	Internet websites, Social media (WhatsApp, twitter, Instagram, Facebook, etc.), Media (Television, Newspaper and Radio)	Yes	Yes	Yes	No	No	Yes	By respiratory droplets when an infected person coughs, sneezes or speaks., Handshake, Touching contaminated surfaces and then touching your face, Contaminated foodstuffs	TRUE	TRUE	TRUE	I don't know	FALSE	TRUE	FALSE	I don't know	FALSE	I don't know	TRUE	TRUE	TRUE	TRUE	Muscle pain, Dry cough, Chest pain, Fever, Shortness of breath	Yes	Yes	Yes	Yes	Yes	No	No	Yes
448	Ghana	West Africa	Ghana	West Africa	Male	Single	Christian	Senior Secondary	Vocational/Secondary	23	18-29	City/Town (Urban)	Urban	3	12	Security personnel	Public/Private servant excluding academics	Public/Private servant	Media (Television, Newspaper and Radio)	No	No	Yes	No	No	No	By respiratory droplets when an infected person coughs, sneezes or speaks., Handshake, Touching contaminated surfaces and then touching your face	TRUE	TRUE	FALSE	FALSE	FALSE	TRUE	TRUE	TRUE	TRUE	TRUE	TRUE	TRUE	TRUE	TRUE	Chest pain, Dry cough, Fever, Shortness of breath	No	Yes	Yes	Yes	Yes	No	Yes	Yes
449	Nigeria	West Africa	Nigeria	West Africa	Female	Married	Christian	Master's degree	Postgraduate	34	30-39	City/Town (Urban)	Urban	6	18	Data officer	Public/Private servant excluding academics	Public/Private servant	Social media (WhatsApp, Twitter, Instagram, Facebook, etc.)	No	Yes	No	No	No	No	By respiratory droplets when an infected person coughs, sneezes or speaks., Handshake, Touching contaminated surfaces and then touching your face	TRUE	TRUE	TRUE	I don't know	FALSE	TRUE	FALSE	FALSE	FALSE	FALSE	TRUE	TRUE	TRUE	TRUE	Chest pain, Dry cough, Fever, Muscle pain, Shortness of breath	Yes	Yes	Yes	Yes	Yes	No	No	Yes
450	Nigeria	West Africa	Nigeria	West Africa	Female	Single	Christian	Bachelor's degree	Undergraduate	36	30-39	City/Town (Urban)	Urban	1	16	Civil Servant	Public/Private servant excluding academics	Public/Private servant	Internet websites, Social media (WhatsApp, Twitter, Instagram, Facebook, etc.), Media (Television, Newspaper and Radio)	Yes	Yes	Yes	No	No	No	By respiratory droplets when an infected person coughs, sneezes or speaks., Contaminated foodstuffs, Handshake, Touching contaminated surfaces and then touching your face	TRUE	TRUE	TRUE	TRUE	FALSE	TRUE	FALSE	FALSE	FALSE	TRUE	TRUE	TRUE	TRUE	TRUE	Dry cough, Fever, Shortness of breath	No	Yes	No	Yes	Yes	No	No	Yes
451	Nigeria	West Africa	Nigeria	West Africa	Female	Married	Christian	Master's degree	Postgraduate	35	30-39	City/Town (Urban)	Urban	4	14	Teaching	Public/Private servant excluding academics	Public/Private servant	Internet websites, Social media (WhatsApp, twitter, Instagram, Facebook, etc.), Family and Friends	Yes	Yes	No	Yes	No	No	By respiratory droplets when an infected person coughs, sneezes or speaks., Handshake	I don't know	I don't know	TRUE	I don't know	I don't know	I don't know	FALSE	I don't know	I don't know	TRUE	TRUE	TRUE	TRUE	TRUE	Dry cough, Shortness of breath	No	Yes	No	No	Yes	No	I don't know	Yes
452	Ghana	West Africa	Ghana	West Africa	Female	Single	Christian	Bachelor's degree	Undergraduate	22	18-29	City/Town (Suburban)	Rural	6	10	Student	Student	Student/Unemployed	Internet websites	Yes	No	No	No	No	No	By respiratory droplets when an infected person coughs, sneezes or speaks.	TRUE	TRUE	TRUE	TRUE	I don't know	I don't know	FALSE	I don't know	FALSE	TRUE	TRUE	TRUE	TRUE	TRUE	Chest pain, Dry cough, Shortness of breath	No	Yes	Yes	No	Yes	No	No	Yes
453	Senegal	West Africa	Senegal	West Africa	Male	Single	Christian	Master's degree	Postgraduate	35	30-39	City/Town (Urban)	Urban	1	18	IT specialist	Academic/Researcher	Public/Private servant	Internet websites, Others	Yes	No	No	No	Yes	No	By respiratory droplets when an infected person coughs, sneezes or talks., Handshake, Touching contaminated surfaces and then touching your face	TRUE	TRUE	TRUE	TRUE	I don't know	I don't know	I don't know	TRUE	TRUE	I don't know	TRUE	I don't know	I don't know	I don't know	Dry cough, Fever, Shortness of breath or difficulty breathing	No	Yes	No	Yes	Yes	No	No	Yes
454	Nigeria	West Africa	United States of America		Female	Single	Christian	Doctorate	Postgraduate	39	30-39	City/Town (Suburban)	Rural	1	12	Pharmacist	Health Professionals	Public/Private servant	Internet websites, Social media (WhatsApp, Twitter, Instagram, Facebook, etc.)	Yes	Yes	No	No	No	Yes	By respiratory droplets when an infected person coughs, sneezes or speaks.	TRUE	TRUE	TRUE	TRUE	TRUE	TRUE	FALSE	FALSE	FALSE	TRUE	TRUE	TRUE	TRUE	TRUE	Dry cough, Fever, Shortness of breath	No	Yes	No	Yes	Yes	No	No	Yes
455	Ghana	West Africa	Ghana	West Africa	Female	Married	Christian	Master's degree	Postgraduate	43	40+	City/Town (Urban)	Urban	8	18	Proof Reader	Entrepreneur	Public/Private servant	Internet websites, Social media (WhatsApp, Twitter, Instagram, Facebook, etc.), Media (Television, Newspaper and Radio), Family and Friends, Continuing medical education, zoom meetings.	Yes	Yes	Yes	Yes	Yes	I don't know	By respiratory droplets when an infected person coughs, sneezes or speaks., Contaminated foodstuffs, Handshake, Touching contaminated surfaces and then touching your face	TRUE	TRUE	TRUE	FALSE	FALSE	TRUE	FALSE	FALSE	FALSE	FALSE	TRUE	TRUE	TRUE	TRUE	Dry cough, Fever, Shortness of breath	No	Yes	No	Yes	Yes	No	No	Yes
456	Ghana	West Africa	Ghana	West Africa	Female	Single	Christian	Bachelor's degree	Undergraduate	38	30-39	Village (Rural)	Rural	15	16	Nursing	Health Professionals	Public/Private servant	Social media (WhatsApp, Twitter, Instagram, Facebook, etc.), Media (Television, Newspaper and Radio)	No	Yes	Yes	No	No	Yes	By respiratory droplets when an infected person coughs, sneezes or speaks., Handshake, Touching contaminated surfaces and then touching your face	TRUE	TRUE	TRUE	I don't know	I don't know	I don't know	I don't know	I don't know	FALSE	TRUE	TRUE	TRUE	TRUE	TRUE	Chest pain, Dry cough, Fever, Shortness of breath	No	Yes	Yes	Yes	Yes	No	No	Yes
457	Ghana	West Africa	Ghana	West Africa	Male	Single	Christian	Senior Secondary	Vocational/Secondary	26	18-29	City/Town (Urban)	Urban	7	12	Security personnel	Public/Private servant excluding academics	Public/Private servant	Media (Television, Newspaper and Radio), Family and Friends	No	No	Yes	Yes	No	No	By respiratory droplets when an infected person coughs, sneezes or speaks., Eating bush meat or wild animals (like bat), Handshake, Touching contaminated surfaces and then touching your face	TRUE	TRUE	TRUE	TRUE	TRUE	TRUE	FALSE	TRUE	TRUE	TRUE	TRUE	TRUE	TRUE	TRUE	Chest pain, Dry cough, Fever, Shortness of breath	No	Yes	Yes	Yes	Yes	No	Yes	Yes
458	Nigeria	West Africa	Nigeria	West Africa	Male	Married	Christian	Bachelor's degree	Undergraduate	51	40+	City/Town (Suburban)	Rural	3	16	Business	Entrepreneur	Public/Private servant	Internet websites, Social media (WhatsApp, Twitter, Instagram, Facebook, etc.), Media (Television, Newspaper and Radio)	Yes	Yes	Yes	No	No	No	By respiratory droplets when an infected person coughs, sneezes or speaks.	TRUE	TRUE	TRUE	TRUE	TRUE	TRUE	FALSE	FALSE	FALSE	FALSE	TRUE	TRUE	TRUE	TRUE	Chest pain, Dry cough, Fever, Shortness of breath	No	Yes	Yes	Yes	Yes	No	No	Yes
459	Nigeria	West Africa	Nigeria	West Africa	Male	Married	Christian	Doctorate	Postgraduate	56	40+	City/Town (Urban)	Urban	12	18	Lecturing	Academic/Researcher	Public/Private servant	Internet websites, Social media (WhatsApp, Twitter, Instagram, Facebook, etc.), Media (Television, Newspaper and Radio), Family and Friends	Yes	Yes	Yes	Yes	No	No	By respiratory droplets when an infected person coughs, sneezes or speaks., Handshake, Touching contaminated surfaces and then touching your face	TRUE	TRUE	TRUE	FALSE	FALSE	TRUE	FALSE	FALSE	FALSE	FALSE	FALSE	FALSE	FALSE	FALSE	Dry cough, Fever, Muscle pain, Shortness of breath	Yes	Yes	No	Yes	Yes	No	No	Yes
460	Nigeria	West Africa	Nigeria	West Africa	Female	Single	Christian	Senior Secondary	Vocational/Secondary	20	18-29	City/Town (Urban)	Urban	7	18	Student	Student	Student/Unemployed	Internet websites, Social media (WhatsApp, twitter, Instagram, Facebook, etc.), Media (Television, Newspaper and Radio)	Yes	Yes	Yes	No	No	No	By respiratory droplets when an infected person coughs, sneezes or speaks., Touching contaminated surfaces and then touching your face	TRUE	TRUE	TRUE	FALSE	FALSE	TRUE	FALSE	I don't know	FALSE	TRUE	TRUE	TRUE	TRUE	TRUE	Muscle pain, Dry cough, Fever, Shortness of breath	Yes	Yes	No	Yes	Yes	No	No	Yes
461	Nigeria	West Africa	Nigeria	West Africa	Female	Married	Christian	Master's degree	Postgraduate	39	30-39	City/Town (Urban)	Urban	5	20	PR Consultant	Public/Private servant excluding academics	Public/Private servant	Internet websites, Social media (WhatsApp, twitter, Instagram, Facebook, etc.), Family and Friends, HOD	Yes	Yes	No	Yes	Yes	No	By respiratory droplets when an infected person coughs, sneezes or speaks., Handshake, Touching contaminated surfaces and then touching your face, Contaminated foodstuffs	TRUE	TRUE	TRUE	FALSE	FALSE	TRUE	FALSE	I don't know	FALSE	TRUE	TRUE	TRUE	TRUE	TRUE	Dry cough, Chest pain, Fever, Shortness of breath	No	Yes	No	Yes	Yes	No	No	Yes
462	Nigeria	West Africa	Nigeria	West Africa	Female	Single	Christian	Bachelor's degree	Undergraduate	34	30-39	City/Town (Urban)	Urban	6	16	Business	Entrepreneur	Public/Private servant	Internet websites, Social media (WhatsApp, twitter, Instagram, Facebook, etc.), Media (Television, Newspaper and Radio)	Yes	Yes	Yes	No	No	No	By respiratory droplets when an infected person coughs, sneezes or speaks.	TRUE	TRUE	TRUE	I don't know	I don't know	TRUE	I don't know	I don't know	I don't know	I don't know	TRUE	TRUE	TRUE	TRUE	Muscle pain, Dry cough, Chest pain, Fever, Shortness of breath	Yes	Yes	Yes	Yes	Yes	No	I don't know	Yes
463	Ghana	West Africa	United Kingdom		Female	Married	Christian	Professional degree	Undergraduate	52	40+	City/Town (Urban)	Urban	4	18	Paediatrician	Health Professionals	Public/Private servant	Internet websites, Social media (WhatsApp, Twitter, Instagram, Facebook, etc.), Media (Television, Newspaper and Radio), Books	Yes	Yes	Yes	No	Yes	No	By respiratory droplets when an infected person coughs, sneezes or speaks., Handshake, Touching contaminated surfaces and then touching your face	TRUE	TRUE	TRUE	FALSE	FALSE	TRUE	FALSE	FALSE	FALSE	FALSE	TRUE	FALSE	TRUE	TRUE	Dry cough, Fever, Shortness of breath	No	Yes	No	Yes	Yes	No	No	No
464	Nigeria	West Africa	United States of America		Female	Married	Christian	Bachelor's degree	Undergraduate	36	30-39	City/Town (Urban)	Urban	6	10	Doctor.	Health Professionals	Public/Private servant	Internet websites, Social media (WhatsApp, Twitter, Instagram, Facebook, etc.), Media (Television, Newspaper and Radio), Family and Friends	Yes	Yes	Yes	Yes	No	I don't know	By respiratory droplets when an infected person coughs, sneezes or speaks., Handshake, Touching contaminated surfaces and then touching your face	TRUE	TRUE	TRUE	I don't know	I don't know	TRUE	I don't know	TRUE	I don't know	TRUE	TRUE	TRUE	TRUE	TRUE	Chest pain, Dry cough, Fever, Muscle pain, Shortness of breath	Yes	Yes	Yes	Yes	Yes	No	No	Yes
465	Nigeria	West Africa	Nigeria	West Africa	Male	Married	Christian	Master's degree	Postgraduate	36	30-39	City/Town (Urban)	Urban	5	18	Teacher	Public/Private servant excluding academics	Public/Private servant	Social media (WhatsApp, Twitter, Instagram, Facebook, etc.), Media (Television, Newspaper and Radio)	No	Yes	Yes	No	No	No	By respiratory droplets when an infected person coughs, sneezes or speaks., Handshake, Touching contaminated surfaces and then touching your face	I don't know	TRUE	TRUE	FALSE	FALSE	TRUE	FALSE	FALSE	FALSE	TRUE	TRUE	TRUE	TRUE	TRUE	Dry cough, Shortness of breath	No	Yes	No	No	Yes	No	No	Yes
466	Senegal	West Africa	Senegal	West Africa	Male	Married	Islam	Primary	Vocational/Secondary	31	30-39	City/Town (Urban)	Urban	12	7	Metalique	Entrepreneur	Public/Private servant	Others	No	No	No	No	Yes	No	By respiratory droplets when an infected person coughs, sneezes or speaks., Handshake, Touching contaminated surfaces and then touching your face, Contaminated foodstuffs, Eating bushmeat or wild animals (like bats)	TRUE	TRUE	TRUE	TRUE	FALSE	TRUE	FALSE	TRUE	TRUE	FALSE	TRUE	FALSE	FALSE	FALSE	Fever, Shortness of breath	No	No	No	Yes	Yes	No	No	Yes
467	Nigeria	West Africa	Nigeria	West Africa	Male	Married	Islam	Master's degree	Postgraduate	39	30-39	City/Town (Suburban)	Rural	4	14	Journalism	Public/Private servant excluding academics	Public/Private servant	Internet websites, Social media (WhatsApp, twitter, Instagram, Facebook, etc.), Media (Television, Newspaper and Radio)	Yes	Yes	Yes	No	No	No	By respiratory droplets when an infected person coughs, sneezes or speaks., Handshake, Touching contaminated surfaces and then touching your face, Blood transfusion	TRUE	TRUE	TRUE	TRUE	TRUE	TRUE	FALSE	I don't know	FALSE	TRUE	TRUE	TRUE	TRUE	TRUE	Dry cough, Fever, Shortness of breath	No	Yes	No	Yes	Yes	No	No	Yes
468	Nigeria	West Africa	Nigeria	West Africa	Female	Married	Christian	Master's degree	Postgraduate	34	30-39	City/Town (Urban)	Urban	5	18	Development Advocate	Public/Private servant excluding academics	Public/Private servant	Internet websites, Social media (WhatsApp, Twitter, Instagram, Facebook, etc.), Family and Friends	Yes	Yes	No	Yes	No	No	By respiratory droplets when an infected person coughs, sneezes or speaks., Handshake, Touching contaminated surfaces and then touching your face	TRUE	TRUE	TRUE	FALSE	FALSE	TRUE	FALSE	FALSE	FALSE	FALSE	TRUE	TRUE	TRUE	TRUE	Shortness of breath	No	No	No	No	Yes	No	No	Yes
469	Nigeria	West Africa	United States of America		Female	Married	Christian	Professional degree	Undergraduate	33	30-39	City/Town (Urban)	Urban	3	28	MD	Health Professionals	Public/Private servant	Internet websites, Family and Friends	Yes	No	No	Yes	No	No	By respiratory droplets when an infected person coughs, sneezes or speaks., Touching contaminated surfaces and then touching your face, Blood transfusion	TRUE	TRUE	TRUE	FALSE	FALSE	I don't know	I don't know	I don't know	FALSE	I don't know	TRUE	TRUE	TRUE	TRUE	Muscle pain, Dry cough, Chest pain, Fever, Shortness of breath	Yes	Yes	Yes	Yes	Yes	No	No	Yes
470	Ghana	West Africa	Ghana	West Africa	Female	Married	Christian	Professional degree	Undergraduate	59	40+	City/Town (Suburban)	Rural	3	21	Medical doctor	Health Professionals	Public/Private servant	Internet websites, Social media (WhatsApp, Twitter, Instagram, Facebook, etc.), Media (Television, Newspaper and Radio), Family and Friends	Yes	Yes	Yes	Yes	No	Yes	By respiratory droplets when an infected person coughs, sneezes or speaks., Handshake, Touching contaminated surfaces and then touching your face	TRUE	TRUE	TRUE	FALSE	FALSE	TRUE	FALSE	FALSE	FALSE	FALSE	TRUE	TRUE	TRUE	TRUE	Dry cough, Fever, Muscle pain, Shortness of breath	Yes	Yes	No	Yes	Yes	No	No	Yes
471	Mali	West Africa	Mali	West Africa	Male	Single	Islam	Associate diploma	Undergraduate	26	18-29	City/Town (Urban)	Urban	11	15	Logisticians	Public/Private servant excluding academics	Public/Private servant	Internet websites, Social media (WhatsApp, twitter, Instagram, Facebook, etc.), Family and friends	Yes	Yes	No	Yes	No	No	By respiratory droplets when an infected person coughs, sneezes or talks., Handshake, Touching contaminated surfaces and then touching your face	TRUE	TRUE	TRUE	TRUE	I don't know	TRUE	FALSE	TRUE	TRUE	I don't know	TRUE	I don't know	I don't know	I don't know	Muscle pain, Dry cough, Chest pain, Fever, Shortness of breath or difficulty breathing	Yes	Yes	Yes	Yes	Yes	No	I don't know	I don't know
472	Nigeria	West Africa	Nigeria	West Africa	Female	Single	Christian	Master's degree	Postgraduate	44	40+	City/Town (Urban)	Urban	2	18	Artist	Entrepreneur	Public/Private servant	Internet websites, Social media (WhatsApp, Twitter, Instagram, Facebook, etc.), Media (Television, Newspaper and Radio), Family and Friends	Yes	Yes	Yes	Yes	No	No	By respiratory droplets when an infected person coughs, sneezes or speaks., Blood transfusion, Eating bush meat or wild animals (like bat), Handshake, Touching contaminated surfaces and then touching your face	TRUE	TRUE	TRUE	FALSE	FALSE	TRUE	FALSE	FALSE	FALSE	TRUE	TRUE	TRUE	TRUE	TRUE	Dry cough, Fever, Shortness of breath	No	Yes	No	Yes	Yes	No	No	Yes
473	Nigeria	West Africa	Nigeria	West Africa	Male	Single	Christian	Bachelor's degree	Undergraduate	24	18-29	City/Town (Urban)	Urban	1	20	Freelance Writer	Entrepreneur	Public/Private servant	Family and Friends	No	No	No	Yes	No	No	By respiratory droplets when an infected person coughs, sneezes or speaks., Touching contaminated surfaces and then touching your face	TRUE	TRUE	TRUE	FALSE	FALSE	TRUE	TRUE	I don't know	FALSE	FALSE	TRUE	TRUE	TRUE	FALSE	Dry cough, Fever, Shortness of breath	No	Yes	No	Yes	Yes	No	No	Yes
474	Nigeria	West Africa	Nigeria	West Africa	Female	Single	Christian	Bachelor's degree	Undergraduate	19	18-29	City/Town (Suburban)	Rural	6	20	Student	Student	Student/Unemployed	Internet websites, Social media (WhatsApp, twitter, Instagram, Facebook, etc.), Media (Television, Newspaper and Radio), Family and Friends	Yes	Yes	Yes	Yes	No	Yes	By respiratory droplets when an infected person coughs, sneezes or speaks., Handshake, Touching contaminated surfaces and then touching your face	TRUE	TRUE	TRUE	TRUE	TRUE	TRUE	FALSE	I don't know	TRUE	TRUE	TRUE	TRUE	TRUE	TRUE	Chest pain, Fever, Shortness of breath	No	No	Yes	Yes	Yes	No	No	Yes
475	Nigeria	West Africa	Nigeria	West Africa	Female	Single	Christian	Bachelor's degree	Undergraduate	38	30-39	City/Town (Urban)	Urban	3	10	Public Servant	Public/Private servant excluding academics	Public/Private servant	Internet websites, Social media (WhatsApp, twitter, Instagram, Facebook, etc.), Media (Television, Newspaper and Radio)	Yes	Yes	Yes	No	No	No	By respiratory droplets when an infected person coughs, sneezes or speaks.	TRUE	TRUE	TRUE	TRUE	I don't know	I don't know	I don't know	I don't know	I don't know	I don't know	TRUE	TRUE	TRUE	TRUE	Muscle pain, Dry cough, Chest pain, Fever, Shortness of breath	Yes	Yes	Yes	Yes	Yes	No	No	Yes
476	Ghana	West Africa	Ghana	West Africa	Male	Single	Christian	Professional degree	Undergraduate	40	40+	City/Town (Suburban)	Rural	1	13	Insurer	Public/Private servant excluding academics	Public/Private servant	Internet websites, Social media (WhatsApp, Twitter, Instagram, Facebook, etc.), Media (Television, Newspaper and Radio), Family and Friends	Yes	Yes	Yes	Yes	No	No	By respiratory droplets when an infected person coughs, sneezes or speaks., Handshake, Touching contaminated surfaces and then touching your face	FALSE	TRUE	TRUE	I don't know	I don't know	I don't know	I don't know	TRUE	I don't know	TRUE	TRUE	TRUE	TRUE	TRUE	Shortness of breath, Loss of smell	No	No	No	No	Yes	Yes	No	Yes
477	Nigeria	West Africa	United States of America		Male	Married	Christian	Bachelor's degree	Undergraduate	40	40+	City/Town (Suburban)	Rural	5	20	Technology	Others	Public/Private servant	Internet websites, Social media (WhatsApp, Twitter, Instagram, Facebook, etc.), Media (Television, Newspaper and Radio), Family and Friends	Yes	Yes	Yes	Yes	No	No	By respiratory droplets when an infected person coughs, sneezes or speaks., Contaminated foodstuffs, Eating bush meat or wild animals (like bat), Handshake, Touching contaminated surfaces and then touching your face	TRUE	TRUE	TRUE	TRUE	FALSE	TRUE	FALSE	FALSE	TRUE	TRUE	TRUE	TRUE	TRUE	TRUE	Chest pain, Dry cough, Fever, Muscle pain, Shortness of breath	Yes	Yes	Yes	Yes	Yes	No	No	Yes
478	Nigeria	West Africa	Nigeria	West Africa	Male	Married	Christian	Master's degree	Postgraduate	35	30-39	City/Town (Urban)	Urban	5	20	Lecturering	Academic/Researcher	Public/Private servant	Internet websites, Social media (WhatsApp, twitter, Instagram, Facebook, etc.), Media (Television, Newspaper and Radio), Family and Friends	Yes	Yes	Yes	Yes	No	No	By respiratory droplets when an infected person coughs, sneezes or speaks., Handshake, Touching contaminated surfaces and then touching your face, Careless act during sporting activities	TRUE	TRUE	TRUE	TRUE	FALSE	TRUE	FALSE	I don't know	FALSE	TRUE	TRUE	TRUE	TRUE	TRUE	Dry cough, Shortness of breath	No	Yes	No	No	Yes	No	Yes	Yes
479	Ghana	West Africa	Ghana	West Africa	Male	Single	Christian	Master's degree	Postgraduate	29	18-29	City/Town (Urban)	Urban	5	18	Research Assistant	Academic/Researcher	Public/Private servant	Internet websites, Social media (WhatsApp, twitter, Instagram, Facebook, etc.), Media (Television, Newspaper and Radio)	Yes	Yes	No	No	No	No	By respiratory droplets when an infected person coughs, sneezes or speaks., Touching contaminated surfaces and then touching your face	TRUE	TRUE	TRUE	TRUE	FALSE	TRUE	FALSE	I don't know	FALSE	FALSE	TRUE	TRUE	TRUE	TRUE	Dry cough, Fever, Shortness of breath	No	Yes	No	Yes	Yes	No	No	Yes
480	Nigeria	West Africa	Others		Female	Married	Christian	Professional degree	Undergraduate	30	30-39	City/Town (Urban)	Urban	3	18	Medical Doctor	Health Professionals	Public/Private servant	Social media (WhatsApp, twitter, Instagram, Facebook, etc.)	No	Yes	No	No	No	No	By respiratory droplets when an infected person coughs, sneezes or speaks., Handshake, Touching contaminated surfaces and then touching your face	TRUE	TRUE	TRUE	FALSE	FALSE	TRUE	FALSE	I don't know	FALSE	FALSE	TRUE	TRUE	TRUE	TRUE	Dry cough, Fever, Shortness of breath	No	Yes	No	Yes	Yes	No	No	Yes
481	Ghana	West Africa	Ghana	West Africa	Male	Single	Christian	Senior Secondary	Vocational/Secondary	18	18-29	City/Town (Urban)	Urban	5	12	Student	Student	Student/Unemployed	Internet websites, Social media (WhatsApp, Twitter, Instagram, Facebook, etc.), Media (Television, Newspaper and Radio), Family and Friends	Yes	Yes	Yes	Yes	No	No	By respiratory droplets when an infected person coughs, sneezes or speaks., Contaminated foodstuffs, Eating bush meat or wild animals (like bat), Handshake, Touching contaminated surfaces and then touching your face	TRUE	TRUE	TRUE	TRUE	TRUE	I don't know	FALSE	I don't know	I don't know	I don't know	TRUE	TRUE	TRUE	TRUE	Chest pain, Dry cough, Fever, Shortness of breath	No	Yes	Yes	Yes	Yes	No	I don't know	Yes
482	Ghana	West Africa	Ghana	West Africa	Female	Single	Christian	Master's degree	Postgraduate	40	40+	City/Town (Urban)	Urban	3	19	Banking	Public/Private servant excluding academics	Public/Private servant	Internet websites	Yes	No	No	No	No	No	By respiratory droplets when an infected person coughs, sneezes or speaks., Contaminated foodstuffs, Handshake, Touching contaminated surfaces and then touching your face	TRUE	TRUE	TRUE	FALSE	FALSE	TRUE	FALSE	FALSE	FALSE	FALSE	TRUE	TRUE	TRUE	TRUE	Dry cough, Fever, Muscle pain, Shortness of breath	Yes	Yes	No	Yes	Yes	No	No	Yes
483	Ghana	West Africa	Ghana	West Africa	Female	Married	Christian	Bachelor's degree	Undergraduate	35	30-39	City/Town (Urban)	Urban	3	16	Admin Assistante	Public/Private servant excluding academics	Public/Private servant	Media (Television, Newspaper and Radio)	No	No	Yes	No	No	No	By respiratory droplets when an infected person coughs, sneezes or speaks., Handshake, Touching contaminated surfaces and then touching your face	TRUE	I don't know	TRUE	I don't know	I don't know	I don't know	I don't know	I don't know	I don't know	I don't know	TRUE	TRUE	TRUE	TRUE	Chest pain, Dry cough, Fever, Shortness of breath	No	Yes	Yes	Yes	Yes	No	No	Yes
484	Nigeria	West Africa	Nigeria	West Africa	Male	Married	Christian	Professional degree	Undergraduate	30	30-39	Village (Rural)	Rural	2	21	Med Lab Scientist	Health Professionals	Public/Private servant	Internet websites, Social media (WhatsApp, twitter, Instagram, Facebook, etc.)	Yes	Yes	No	No	No	No	By respiratory droplets when an infected person coughs, sneezes or speaks., Handshake, Touching contaminated surfaces and then touching your face, Blood transfusion, Contaminated foodstuffs	TRUE	TRUE	TRUE	I don't know	I don't know	TRUE	FALSE	I don't know	FALSE	I don't know	TRUE	TRUE	TRUE	TRUE	Dry cough, Chest pain, Fever, Shortness of breath	No	Yes	Yes	Yes	Yes	No	No	Yes
485	Mali	West Africa	Senegal	West Africa	Female	Single	Christian	Master's degree	Postgraduate	26	18-29	City/Town (Urban)	Urban	3	18	Unemployed student	Student	Student/Unemployed	Internet websites, Social media (WhatsApp, twitter, Instagram, Facebook, etc.), Family and friends, Others	Yes	Yes	No	Yes	Yes	No	By respiratory droplets when an infected person coughs, sneezes or talks., Touch contaminated surfaces and then touch your face	TRUE	TRUE	TRUE	TRUE	TRUE	I don't know	I don't know	TRUE	TRUE	I don't know	TRUE	I don't know	I don't know	I don't know	Muscle pain, Dry cough, Fever, Shortness of breath or difficulty breathing	Yes	Yes	No	Yes	Yes	No	I don't know	Yes
486	Ghana	West Africa	Ghana	West Africa	Female	Single	Christian	Others	Undergraduate	24	18-29	City/Town (Urban)	Urban	10	12	Hairdresser	Entrepreneur	Public/Private servant	Internet websites	Yes	No	No	No	No	No	By respiratory droplets when an infected person coughs, sneezes or speaks.	TRUE	TRUE	TRUE	FALSE	FALSE	I don't know	I don't know	I don't know	I don't know	I don't know	TRUE	TRUE	TRUE	TRUE	Shortness of breath	No	No	No	No	Yes	No	I don't know	Yes
487	Nigeria	West Africa	Nigeria	West Africa	Female	Married	Christian	Bachelor's degree	Undergraduate	34	30-39	City/Town (Urban)	Urban	2	18	Project Management	Public/Private servant excluding academics	Public/Private servant	Internet websites, Social media (WhatsApp, twitter, Instagram, Facebook, etc.), Media (Television, Newspaper and Radio), Family and Friends	Yes	Yes	Yes	Yes	No	No	By respiratory droplets when an infected person coughs, sneezes or speaks., Touching contaminated surfaces and then touching your face	TRUE	TRUE	TRUE	I don't know	I don't know	TRUE	I don't know	I don't know	I don't know	TRUE	TRUE	TRUE	TRUE	TRUE	Dry cough, Fever, Shortness of breath	No	Yes	No	Yes	Yes	No	No	Yes
488	Nigeria	West Africa	Nigeria	West Africa	Male	Married	Christian	Bachelor's degree	Undergraduate	47	40+	Village (Rural)	Rural	8	35	Civil servant	Public/Private servant excluding academics	Public/Private servant	Internet websites, Social media (WhatsApp, twitter, Instagram, Facebook, etc.), Media (Television, Newspaper and Radio), Family and Friends	Yes	Yes	Yes	Yes	No	No	By respiratory droplets when an infected person coughs, sneezes or speaks.	TRUE	TRUE	TRUE	FALSE	FALSE	TRUE	FALSE	I don't know	FALSE	FALSE	TRUE	FALSE	TRUE	TRUE	Dry cough, Fever, Shortness of breath	No	Yes	No	Yes	Yes	No	No	Yes
489	Nigeria	West Africa	Nigeria	West Africa	Male	Single	Christian	Senior Secondary	Vocational/Secondary	25	18-29	City/Town (Suburban)	Rural	9	25	Student	Student	Student/Unemployed	Internet websites, Social media (WhatsApp, twitter, Instagram, Facebook, etc.), Family and Friends	Yes	Yes	No	Yes	No	Yes	By respiratory droplets when an infected person coughs, sneezes or speaks., Touching contaminated surfaces and then touching your face, Contaminated foodstuffs	TRUE	TRUE	TRUE	FALSE	I don't know	I don't know	I don't know	I don't know	FALSE	FALSE	TRUE	TRUE	TRUE	TRUE	Dry cough, Fever, Shortness of breath	No	Yes	No	Yes	Yes	No	No	Yes
490	Nigeria	West Africa	Others		Female	Married	Christian	Associate degree	Undergraduate	34	30-39	City/Town (Suburban)	Rural	7		Nursing	Health Professionals	Public/Private servant	Internet websites, Media (Television, Newspaper and Radio), Family and Friends	Yes	No	Yes	Yes	No	No	By respiratory droplets when an infected person coughs, sneezes or speaks., Handshake, Touching contaminated surfaces and then touching your face	TRUE	TRUE	TRUE	FALSE	FALSE	TRUE	FALSE	I don't know	FALSE	FALSE	TRUE	TRUE	TRUE	TRUE	Muscle pain, Dry cough, Chest pain, Fever, Shortness of breath	Yes	Yes	Yes	Yes	Yes	No	No	Yes
491	Ghana	West Africa	Ghana	West Africa	Male	Single	Christian	Bachelor's degree	Undergraduate	22	18-29	City/Town (Urban)	Urban	6	16	student	Student	Student/Unemployed	Internet websites, Social media (WhatsApp, Twitter, Instagram, Facebook, etc.), Media (Television, Newspaper and Radio), Family and Friends	Yes	Yes	Yes	Yes	No	No	By respiratory droplets when an infected person coughs, sneezes or speaks.	TRUE	TRUE	TRUE	I don't know	I don't know	I don't know	I don't know	I don't know	FALSE	I don't know	I don't know	I don't know	I don't know	I don't know	Shortness of breath	No	No	No	No	Yes	No	No	Yes
492	Nigeria	West Africa	Nigeria	West Africa	Male	Single	Christian	Professional degree	Undergraduate	28	18-29	City/Town (Suburban)	Rural	5	11	Health Records/Information Manager	Public/Private servant excluding academics	Public/Private servant	Internet websites, Media (Television, Newspaper and Radio)	Yes	No	Yes	No	No	No	By respiratory droplets when an infected person coughs, sneezes or speaks., Handshake, Touching contaminated surfaces and then touching your face	TRUE	TRUE	TRUE	TRUE	TRUE	TRUE	FALSE	FALSE	FALSE	TRUE	TRUE	TRUE	TRUE	TRUE	Dry cough, Fever, Shortness of breath	No	Yes	No	Yes	Yes	No	No	Yes
493	Nigeria	West Africa	Nigeria	West Africa	Male	Married	Christian	Professional degree	Undergraduate	39	30-39	City/Town (Urban)	Urban	4	12	Medical doctor	Health Professionals	Public/Private servant	Internet websites	Yes	No	No	No	No	No	By respiratory droplets when an infected person coughs, sneezes or speaks., Touching contaminated surfaces and then touching your face	TRUE	TRUE	TRUE	I don't know	FALSE	TRUE	FALSE	I don't know	FALSE	I don't know	TRUE	I don't know	TRUE	TRUE	Dry cough, Fever, Shortness of breath	No	Yes	No	Yes	Yes	No	No	Yes
494	Ghana	West Africa	Ghana	West Africa	Male	Single	Christian	Bachelor's degree	Undergraduate	23	18-29	City/Town (Suburban)	Rural	3	16	Teacher	Public/Private servant excluding academics	Public/Private servant	Social media (WhatsApp, Twitter, Instagram, Facebook, etc.)	Yes	Yes	No	No	No	No	Handshake	TRUE	TRUE	TRUE	TRUE	TRUE	TRUE	TRUE	TRUE	TRUE	TRUE	TRUE	TRUE	TRUE	TRUE	Chest pain, Dry cough, Fever, Muscle pain, Shortness of breath	Yes	Yes	Yes	Yes	Yes	No	Yes	Yes
495	Nigeria	West Africa	Nigeria	West Africa	Male	Married	Christian	Bachelor's degree	Undergraduate	40	40+	City/Town (Urban)	Urban	6	16	Public Servant	Public/Private servant excluding academics	Public/Private servant	Internet websites, Media (Television, Newspaper and Radio)	Yes	No	Yes	Yes	No	No	By respiratory droplets when an infected person coughs, sneezes or speaks., Handshake, Touching contaminated surfaces and then touching your face	FALSE	TRUE	TRUE	TRUE	TRUE	TRUE	FALSE	I don't know	TRUE	FALSE	TRUE	TRUE	TRUE	TRUE	Dry cough, Chest pain, Fever, Shortness of breath	No	Yes	Yes	Yes	Yes	No	No	Yes
496	Nigeria	West Africa	Nigeria	West Africa	Female	Married	Christian	Professional degree	Undergraduate	37	30-39	City/Town (Urban)	Urban	3	20	Medical Doctor	Health Professionals	Public/Private servant	Internet websites, Social media (WhatsApp, Twitter, Instagram, Facebook, etc.), Media (Television, Newspaper and Radio)	Yes	Yes	Yes	No	No	No	By respiratory droplets when an infected person coughs, sneezes or speaks., Handshake, Touching contaminated surfaces and then touching your face	TRUE	TRUE	TRUE	TRUE	TRUE	TRUE	FALSE	TRUE	FALSE	TRUE	TRUE	TRUE	TRUE	TRUE	Dry cough, Fever, Muscle pain, Shortness of breath	Yes	Yes	No	Yes	Yes	No	No	Yes
497	Nigeria	West Africa	Hong Kong		Female	Single	Christian	Doctorate	Postgraduate	32	30-39	City/Town (Urban)	Urban	1	24	Researcher	Academic/Researcher	Public/Private servant	Internet websites	Yes	No	No	No	No	No	By respiratory droplets when an infected person coughs, sneezes or speaks., Handshake, Touching contaminated surfaces and then touching your face	TRUE	TRUE	TRUE	FALSE	FALSE	TRUE	FALSE	I don't know	FALSE	FALSE	TRUE	TRUE	TRUE	TRUE	Dry cough, Fever, Shortness of breath	No	Yes	No	Yes	Yes	No	No	Yes
498	Nigeria	West Africa	Nigeria	West Africa	Male	Single	Christian	Master's degree	Postgraduate	26	18-29	City/Town (Urban)	Urban	2	20	Lecturer	Academic/Researcher	Public/Private servant	Internet websites, Social media (WhatsApp, Twitter, Instagram, Facebook, etc.), Media (Television, Newspaper and Radio), Family and Friends	Yes	Yes	Yes	Yes	No	No	By respiratory droplets when an infected person coughs, sneezes or speaks., Handshake, Touching contaminated surfaces and then touching your face	TRUE	TRUE	TRUE	TRUE	TRUE	TRUE	FALSE	TRUE	FALSE	TRUE	TRUE	TRUE	TRUE	TRUE	Dry cough, Fever, Shortness of breath	No	Yes	No	Yes	Yes	No	No	Yes
499	Mali	West Africa	Mali	West Africa	Male	Married	Islam	Master's degree	Postgraduate	29	18-29	City/Town (Urban)	Urban	3	17	Linguiste	Public/Private servant excluding academics	Public/Private servant	Internet websites, Social media (WhatsApp, twitter, Instagram, Facebook, etc.), Family and Friends	Yes	Yes	No	Yes	No	No	By respiratory droplets when an infected person coughs, sneezes or speaks., Handshake, Touching contaminated surfaces and then touching your face, Blood transfusion, Eating bushmeat or wild animals (like bats)	TRUE	TRUE	TRUE	TRUE	FALSE	TRUE	FALSE	FALSE	TRUE	FALSE	I don't know	FALSE	TRUE	FALSE	Muscle pain,Dry cough,Fever, Shortness of breath	Yes	Yes	No	Yes	Yes	No	No	Yes
500	Nigeria	West Africa	Nigeria	West Africa	Female	Single	Christian	Bachelor's degree	Undergraduate	24	18-29	City/Town (Urban)	Urban	5	16	Unemployed	Unemployed	Student/Unemployed	Social media (WhatsApp, Twitter, Instagram, Facebook, etc.), Media (Television, Newspaper and Radio), Family and Friends, nwosumiriam81@gmail.com	No	Yes	Yes	Yes	No	No	By respiratory droplets when an infected person coughs, sneezes or speaks., Handshake, Touching contaminated surfaces and then touching your face	TRUE	TRUE	TRUE	FALSE	FALSE	TRUE	FALSE	FALSE	FALSE	FALSE	TRUE	TRUE	TRUE	TRUE	Chest pain, Dry cough, Fever, Shortness of breath	No	Yes	Yes	Yes	Yes	No	No	Yes
501	Ghana	West Africa	Ghana	West Africa	Female	Married	Christian	Bachelor's degree	Undergraduate	42	40+	City/Town (Suburban)	Rural	8	22	Fashion design	Entrepreneur	Public/Private servant	Internet websites, Social media (WhatsApp, Twitter, Instagram, Facebook, etc.), Media (Television, Newspaper and Radio), Family and Friends	Yes	Yes	Yes	Yes	No	No	By respiratory droplets when an infected person coughs, sneezes or speaks., Handshake, Touching contaminated surfaces and then touching your face	TRUE	TRUE	TRUE	TRUE	TRUE	TRUE	TRUE	TRUE	FALSE	TRUE	TRUE	TRUE	TRUE	TRUE	Dry cough, Shortness of breath, Sense of smell not working	No	Yes	No	No	Yes	Yes	No	Yes
502	Nigeria	West Africa	Nigeria	West Africa	Female	Married	Christian	Bachelor's degree	Undergraduate	35	30-39	City/Town (Urban)	Urban	6	16	Public Servant	Public/Private servant excluding academics	Public/Private servant	Internet websites, Social media (WhatsApp, Twitter, Instagram, Facebook, etc.), Media (Television, Newspaper and Radio), Family and Friends	Yes	Yes	Yes	Yes	No	Yes	By respiratory droplets when an infected person coughs, sneezes or speaks., Handshake, Touching contaminated surfaces and then touching your face	TRUE	TRUE	TRUE	FALSE	FALSE	TRUE	FALSE	FALSE	FALSE	TRUE	TRUE	TRUE	TRUE	TRUE	Dry cough, Fever, Muscle pain, Shortness of breath	Yes	Yes	No	Yes	Yes	No	No	Yes
503	Nigeria	West Africa	Nigeria	West Africa	Female	Single	Christian	Bachelor's degree	Undergraduate	22	18-29	City/Town (Suburban)	Rural	5	16	Student	Student	Student/Unemployed	Media (Television, Newspaper and Radio)	No	No	Yes	No	No	No	By respiratory droplets when an infected person coughs, sneezes or speaks., Handshake, Touching contaminated surfaces and then touching your face	TRUE	TRUE	TRUE	TRUE	TRUE	TRUE	TRUE	TRUE	TRUE	TRUE	TRUE	TRUE	TRUE	TRUE	Fever, Shortness of breath	No	No	No	Yes	Yes	No	Yes	Yes
504	Nigeria	West Africa	Nigeria	West Africa	Male	Married	Christian	Master's degree	Postgraduate	48	40+	City/Town (Suburban)	Rural	6	20	Medical Laboratory Scientist	Health Professionals	Public/Private servant	Internet websites, Social media (WhatsApp, twitter, Instagram, Facebook, etc.), Family and Friends	Yes	Yes	No	Yes	No	Yes	By respiratory droplets when an infected person coughs, sneezes or speaks., Handshake, Touching contaminated surfaces and then touching your face, Eating bush meat or wild animals (like bat)	TRUE	TRUE	TRUE	TRUE	FALSE	TRUE	FALSE	I don't know	FALSE	TRUE	TRUE	TRUE	TRUE	TRUE	Muscle pain, Dry cough, Chest pain, Fever, Shortness of breath	Yes	Yes	Yes	Yes	Yes	No	No	Yes
505	Nigeria	West Africa	Nigeria	West Africa	Female	Married	Christian	Master's degree	Postgraduate	35	30-39	City/Town (Suburban)	Rural	5	19		Others	Public/Private servant	Internet websites, Social media (WhatsApp, Twitter, Instagram, Facebook, etc.), Media (Television, Newspaper and Radio), Family and Friends	Yes	Yes	Yes	Yes	No	No	By respiratory droplets when an infected person coughs, sneezes or speaks., Blood transfusion, Handshake, Touching contaminated surfaces and then touching your face	TRUE	TRUE	TRUE	FALSE	FALSE	TRUE	FALSE	FALSE	FALSE	TRUE	FALSE	TRUE	TRUE	FALSE	Dry cough, Fever, Shortness of breath	No	Yes	No	Yes	Yes	No	No	I don't know
506	Nigeria	West Africa	Benin Republic	West Africa	Male	Single	Christian	Master's degree	Postgraduate	35	30-39	City/Town (Urban)	Urban	4	18	Businessman	Entrepreneur	Public/Private servant	Internet websites, Social media (WhatsApp, twitter, Instagram, Facebook, etc.), Media (Television, Newspaper and Radio), Family and Friends	Yes	Yes	Yes	Yes	No	No	By respiratory droplets when an infected person coughs, sneezes or speaks., Handshake, Touching contaminated surfaces and then touching your face	TRUE	TRUE	TRUE	FALSE	FALSE	TRUE	FALSE	FALSE	FALSE	FALSE	TRUE	TRUE	TRUE	TRUE	Dry cough, Fever, Shortness of breath	No	Yes	No	Yes	Yes	No	No	Yes
507	Ghana	West Africa	China	West Africa	Male	Single	Islam	Master's degree	Postgraduate	31	30-39	City/Town (Urban)	Urban	16	18	Student	Student	Student/Unemployed	Internet websites, Social media (WhatsApp, Twitter, Instagram, Facebook, etc.), Media (Television, Newspaper and Radio), Medical Journal such as New England MJ	Yes	Yes	Yes	No	Yes	No	By respiratory droplets when an infected person coughs, sneezes or speaks., Contaminated foodstuffs, Eating bush meat or wild animals (like bat), Handshake, Touching contaminated surfaces and then touching your face	TRUE	TRUE	TRUE	I don't know	TRUE	TRUE	FALSE	I don't know	FALSE	TRUE	TRUE	TRUE	TRUE	TRUE	Chest pain, Dry cough, Fever, Muscle pain, Shortness of breath, Gastrointestinal symptoms, running nose and generalized weakness	Yes	Yes	Yes	Yes	Yes	Yes	No	Yes
508	Nigeria	West Africa	United States of America		Female	Single	Christian	Doctorate	Postgraduate	33	30-39	City/Town (Urban)	Urban	2	22	Engineer	Public/Private servant excluding academics	Public/Private servant	Internet websites, Media (Television, Newspaper and Radio)	Yes	Yes	Yes	No	No	No	By respiratory droplets when an infected person coughs, sneezes or speaks., Blood transfusion, Contaminated foodstuffs, Handshake, Touching contaminated surfaces and then touching your face	TRUE	TRUE	TRUE	FALSE	FALSE	TRUE	FALSE	FALSE	FALSE	FALSE	TRUE	TRUE	TRUE	TRUE	Chest pain, Dry cough, Fever, Muscle pain, Shortness of breath	Yes	Yes	Yes	Yes	Yes	No	No	Yes
509	Côte d'Ivoire	West Africa	Cape Verde	West Africa	Male	Married	Others	Doctorate	Postgraduate	29	18-29	City/Town (Urban)	Urban	1	26	Doctor	Academic/Researcher	Public/Private servant	Internet websites, Social media (WhatsApp, twitter, Instagram, Facebook, etc.), Others	Yes	Yes	No	No	Yes	Yes	By respiratory droplets when an infected person coughs, sneezes or talks.	TRUE	TRUE	TRUE	TRUE	I don't know	I don't know	FALSE	TRUE	TRUE	I don't know	FALSE	I don't know	I don't know	I don't know	Muscle pain, Dry cough, Chest pain, Fever, Shortness of breath or difficulty breathing, Others	Yes	Yes	Yes	Yes	Yes	Yes	No	Yes
510	Nigeria	West Africa	Nigeria	West Africa	Female	Married	Christian	Master's degree	Postgraduate	34	30-39	City/Town (Urban)	Urban	4	21	Educationist	Public/Private servant excluding academics	Public/Private servant	Internet websites, Social media (WhatsApp, Twitter, Instagram, Facebook, etc.), Media (Television, Newspaper and Radio), Family and Friends, Laboratory sources	Yes	Yes	Yes	Yes	Yes	No	By respiratory droplets when an infected person coughs, sneezes or speaks., Contaminated foodstuffs, Handshake, Touching contaminated surfaces and then touching your face	TRUE	TRUE	TRUE	FALSE	FALSE	TRUE	FALSE	FALSE	FALSE	TRUE	TRUE	TRUE	TRUE	TRUE	Chest pain, Dry cough, Fever, Muscle pain, Shortness of breath, Headache	Yes	Yes	Yes	Yes	Yes	Yes	No	Yes
511	Nigeria	West Africa	Nigeria	West Africa	Female	Single	Christian	Bachelor's degree	Undergraduate	32	30-39	City/Town (Urban)	Urban	7	18	Manager	Public/Private servant excluding academics	Public/Private servant	Internet websites	Yes	No	No	No	No	No	By respiratory droplets when an infected person coughs, sneezes or speaks., Handshake, Touching contaminated surfaces and then touching your face	TRUE	TRUE	TRUE	FALSE	FALSE	I don't know	I don't know	I don't know	FALSE	I don't know	TRUE	TRUE	TRUE	TRUE	Muscle pain, Dry cough, Fever, Shortness of breath	Yes	Yes	No	Yes	Yes	No	No	Yes
512	Nigeria	West Africa	Nigeria	West Africa	Female	Single	Christian	Bachelor's degree	Undergraduate	37	30-39	City/Town (Urban)	Urban	7	18	Trading	Entrepreneur	Public/Private servant	Internet websites, Social media (WhatsApp, twitter, Instagram, Facebook, etc.), Media (Television, Newspaper and Radio), Family and Friends, NCDC	Yes	Yes	Yes	Yes	Yes	No	By respiratory droplets when an infected person coughs, sneezes or speaks., Handshake, Touching contaminated surfaces and then touching your face, Contaminated foodstuffs, Eating bush meat or wild animals (like bat)	FALSE	TRUE	TRUE	FALSE	FALSE	TRUE	FALSE	I don't know	FALSE	FALSE	TRUE	TRUE	TRUE	TRUE	Dry cough, Chest pain, Fever, Shortness of breath	No	Yes	Yes	Yes	Yes	No	Yes	Yes
513	Senegal	West Africa	Senegal	West Africa	Female	Married	Islam	Senior Secondary	Vocational/Secondary	40	40+	City/Town (Urban)	Urban	6	12	Shopkeeper	Public/Private servant excluding academics	Public/Private servant	Internet websites, Social media (WhatsApp, Twitter, Instagram, Facebook, etc.), Media (Television, Newspaper and Radio), Family and Friends	Yes	Yes	Yes	Yes	No	No	By respiratory droplets when an infected person coughs, sneezes or speaks., Handshake, Touching contaminated surfaces and then touching your face, Eating bushmeat or wild animals (like bats)	TRUE	TRUE	TRUE	TRUE	TRUE	I don't know	I don't know	TRUE	TRUE	FALSE	TRUE	TRUE	TRUE	I don't know	Dry cough, Chest pain, Fever, Shortness of breath or difficulty breathing	No	Yes	Yes	Yes	Yes	No	I don't know	Yes
514	Guinea	West Africa	Nigeria	West Africa	Male	Married	Christian	Master's degree	Postgraduate	32	30-39	City/Town (Urban)	Urban	2	18	INGENIEUR	Public/Private servant excluding academics	Public/Private servant	Internet websites	Yes	No	No	No	No	No	Handshake, Touching contaminated surfaces and then touching your face, Others	TRUE	TRUE	TRUE	TRUE	FALSE	TRUE	FALSE	TRUE	TRUE	FALSE	TRUE	FALSE	FALSE	FALSE	Dry cough,Fever, Shortness of breath, Others	No	Yes	No	Yes	Yes	No	No	Yes
515	Nigeria	West Africa	United Kingdom		Male	Single	Christian	Master's degree	Postgraduate	54	40+	City/Town (Suburban)	Rural	1	19	Clergy	Public/Private servant excluding academics	Public/Private servant	Internet websites, Social media (WhatsApp, twitter, Instagram, Facebook, etc.), Media (Television, Newspaper and Radio), Family and Friends	Yes	Yes	Yes	Yes	No	Yes	By respiratory droplets when an infected person coughs, sneezes or speaks., Handshake, Touching contaminated surfaces and then touching your face	FALSE	TRUE	TRUE	TRUE	FALSE	TRUE	I don't know	TRUE	FALSE	I don't know	TRUE	TRUE	TRUE	TRUE	Muscle pain, Dry cough, Fever, Shortness of breath	Yes	Yes	No	Yes	Yes	No	I don't know	Yes
516	Nigeria	West Africa	Nigeria	West Africa	Female	Married	Christian	Doctorate	Postgraduate	40	40+	Village (Rural)	Rural	7	20	lecturing	Academic/Researcher	Public/Private servant	Media (Television, Newspaper and Radio)	Yes	No	Yes	No	No	No	By respiratory droplets when an infected person coughs, sneezes or speaks.	TRUE	TRUE	TRUE	TRUE	FALSE	TRUE	FALSE	FALSE	FALSE	TRUE	TRUE	TRUE	TRUE	TRUE	Dry cough, Fever, Shortness of breath	No	Yes	No	Yes	Yes	No	No	Yes
517	Ghana	West Africa	Ghana	West Africa	Male	Single	Christian	Master's degree	Postgraduate	33	30-39	City/Town (Urban)	Urban	10	20	Student	Student	Student/Unemployed	Internet websites, Social media (WhatsApp, twitter, Instagram, Facebook, etc.), Media (Television, Newspaper and Radio), Family and Friends	Yes	Yes	Yes	Yes	No	No	By respiratory droplets when an infected person coughs, sneezes or speaks., Handshake, Touching contaminated surfaces and then touching your face, Blood transfusion	TRUE	TRUE	TRUE	I don't know	I don't know	I don't know	I don't know	I don't know	I don't know	I don't know	TRUE	I don't know	TRUE	TRUE	Dry cough, Fever, Shortness of breath	No	Yes	No	Yes	Yes	No	No	Yes
518	Ghana	West Africa	Ghana	West Africa	Female	Single	Others	Bachelor's degree	Undergraduate	21	18-29	City/Town (Suburban)	Rural	4	16	Service personnel	Public/Private servant excluding academics	Public/Private servant	Internet websites, Social media (WhatsApp, Twitter, Instagram, Facebook, etc.), Media (Television, Newspaper and Radio)	Yes	Yes	Yes	No	No	No	By respiratory droplets when an infected person coughs, sneezes or speaks., Blood transfusion, Contaminated foodstuffs, Handshake, Touching contaminated surfaces and then touching your face	TRUE	TRUE	FALSE	FALSE	FALSE	TRUE	FALSE	FALSE	FALSE	FALSE	TRUE	TRUE	TRUE	TRUE	Chest pain, Dry cough, Fever, Shortness of breath	No	Yes	Yes	Yes	Yes	No	No	Yes
519	Nigeria	West Africa	Nigeria	West Africa	Female	Single	Christian	Master's degree	Postgraduate	26	18-29	City/Town (Urban)	Urban	7	19	Medical scientist	Health Professionals	Public/Private servant	Internet websites, Social media (WhatsApp, twitter, Instagram, Facebook, etc.), Media (Television, Newspaper and Radio), Family and Friends	Yes	Yes	Yes	Yes	No	No	By respiratory droplets when an infected person coughs, sneezes or speaks., Handshake, Touching contaminated surfaces and then touching your face	TRUE	TRUE	TRUE	TRUE	FALSE	TRUE	FALSE	I don't know	FALSE	TRUE	TRUE	TRUE	TRUE	TRUE	Fever	No	No	No	Yes	No	No	No	Yes
520	Ghana	West Africa	Ghana	West Africa	Female	Single	Christian	Master's degree	Postgraduate	30	30-39	City/Town (Urban)	Urban	1	18	Project Officer	Public/Private servant excluding academics	Public/Private servant	Social media (WhatsApp, Twitter, Instagram, Facebook, etc.), Media (Television, Newspaper and Radio), Trainings	No	Yes	Yes	Yes	Yes	No	By respiratory droplets when an infected person coughs, sneezes or speaks., Contaminated foodstuffs, Handshake, Touching contaminated surfaces and then touching your face	TRUE	TRUE	TRUE	I don't know	FALSE	TRUE	FALSE	I don't know	TRUE	TRUE	TRUE	TRUE	TRUE	TRUE	Dry cough, Fever, Shortness of breath	No	Yes	No	Yes	Yes	No	No	Yes
521	Ghana	West Africa	Ghana	West Africa	Female	Married	Christian	Others	Undergraduate	56	40+	City/Town (Urban)	Urban	8	17	Proprietor	Public/Private servant excluding academics	Public/Private servant	Internet websites, Social media (WhatsApp, Twitter, Instagram, Facebook, etc.), Media (Television, Newspaper and Radio)	Yes	Yes	Yes	No	No	No	By respiratory droplets when an infected person coughs, sneezes or speaks.	TRUE	TRUE	TRUE	TRUE	FALSE	TRUE	I don't know	TRUE	I don't know	TRUE	TRUE	TRUE	TRUE	TRUE	Chest pain, Dry cough, Fever, Shortness of breath	No	Yes	Yes	Yes	Yes	No	No	Yes
522	Nigeria	West Africa	Nigeria	West Africa	Female	Married	Christian	Master's degree	Postgraduate	33	30-39	City/Town (Urban)	Urban	4	14	Leacturing	Academic/Researcher	Public/Private servant	Internet websites, Social media (WhatsApp, Twitter, Instagram, Facebook, etc.), Media (Television, Newspaper and Radio), Family and Friends	Yes	Yes	Yes	Yes	No	No	By respiratory droplets when an infected person coughs, sneezes or speaks., Handshake, Touching contaminated surfaces and then touching your face	TRUE	TRUE	TRUE	TRUE	TRUE	I don't know	TRUE	TRUE	I don't know	I don't know	TRUE	TRUE	TRUE	TRUE	Chest pain, Dry cough, Fever, Muscle pain, Shortness of breath	Yes	Yes	Yes	Yes	Yes	No	No	Yes
523	Nigeria	West Africa	Nigeria	West Africa	Female	Married	Christian	Doctorate	Postgraduate	44	40+	City/Town (Suburban)	Rural	3	22	Lecturing in the University	Academic/Researcher	Public/Private servant	Internet websites, Media (Television, Newspaper and Radio), Family and Friends	Yes	No	Yes	Yes	No	I don't know	By respiratory droplets when an infected person coughs, sneezes or speaks., Handshake, Touching contaminated surfaces and then touching your face	TRUE	TRUE	TRUE	TRUE	TRUE	I don't know	FALSE	TRUE	TRUE	TRUE	TRUE	I don't know	TRUE	TRUE	Chest pain, Dry cough, Fever, Muscle pain, Shortness of breath	Yes	Yes	Yes	Yes	Yes	No	I don't know	Yes
524	Nigeria	West Africa	Nigeria	West Africa	Male	Married	Christian	Master's degree	Postgraduate	37	30-39	City/Town (Urban)	Urban	2	19	Lecturer	Academic/Researcher	Public/Private servant	Internet websites, Social media (WhatsApp, Twitter, Instagram, Facebook, etc.), Media (Television, Newspaper and Radio)	Yes	Yes	Yes	No	No	No	By respiratory droplets when an infected person coughs, sneezes or speaks., Handshake, Touching contaminated surfaces and then touching your face	TRUE	TRUE	TRUE	I don't know	I don't know	I don't know	FALSE	I don't know	FALSE	I don't know	TRUE	TRUE	TRUE	TRUE	Dry cough, Fever, Shortness of breath	No	Yes	No	Yes	Yes	No	No	Yes
525	Nigeria	West Africa	Nigeria	West Africa	Male	Single	Christian	Master's degree	Postgraduate	29	18-29	City/Town (Urban)	Urban	2	21	Applicant	Unemployed	Student/Unemployed	Internet websites, Social media (WhatsApp, Twitter, Instagram, Facebook, etc.), Media (Television, Newspaper and Radio), Family and Friends	Yes	Yes	Yes	Yes	No	No	By respiratory droplets when an infected person coughs, sneezes or speaks., Contaminated foodstuffs, Eating bush meat or wild animals (like bat), Handshake, Touching contaminated surfaces and then touching your face	TRUE	TRUE	TRUE	TRUE	I don't know	I don't know	I don't know	I don't know	TRUE	TRUE	TRUE	TRUE	TRUE	TRUE	Dry cough, Fever, Shortness of breath	Yes	Yes	No	Yes	Yes	No	No	Yes
526	Ghana	West Africa	Others		Male	Married	Christian	Doctorate	Postgraduate	33	30-39	City/Town (Urban)	Urban	1	22	student	Student	Student/Unemployed	Internet websites, Social media (WhatsApp, twitter, Instagram, Facebook, etc.), Media (Television, Newspaper and Radio), Family and Friends	Yes	Yes	Yes	Yes	No	No	By respiratory droplets when an infected person coughs, sneezes or speaks., Handshake, Touching contaminated surfaces and then touching your face, Contaminated foodstuffs	TRUE	TRUE	TRUE	FALSE	FALSE	TRUE	TRUE	FALSE	TRUE	TRUE	TRUE	TRUE	TRUE	TRUE	Dry cough, Chest pain, Fever, Shortness of breath	No	Yes	Yes	Yes	Yes	No	No	Yes
527	Nigeria	West Africa	Others		Female	Married	Christian	Bachelor's degree	Undergraduate	34	30-39	City/Town (Suburban)	Rural	2	16	Nurse	Health Professionals	Public/Private servant	Internet websites, Social media (WhatsApp, Twitter, Instagram, Facebook, etc.), Media (Television, Newspaper and Radio)	Yes	Yes	Yes	No	No	No	By respiratory droplets when an infected person coughs, sneezes or speaks.	TRUE	TRUE	TRUE	FALSE	FALSE	TRUE	I don't know	I don't know	I don't know	TRUE	TRUE	I don't know	TRUE	TRUE	Dry cough, Fever, Shortness of breath	No	Yes	No	Yes	Yes	No	No	Yes
528	Nigeria	West Africa	Nigeria	West Africa	Male	Married	Christian	Vocational	Vocational/Secondary	35	30-39	City/Town (Suburban)	Rural	7	14	Teaching	Public/Private servant excluding academics	Public/Private servant	Internet websites, Social media (WhatsApp, twitter, Instagram, Facebook, etc.), Media (Television, Newspaper and Radio)	Yes	Yes	Yes	Yes	No	No	By respiratory droplets when an infected person coughs, sneezes or speaks., Handshake, Touching contaminated surfaces and then touching your face, Contaminated foodstuffs	TRUE	TRUE	TRUE	TRUE	TRUE	TRUE	TRUE	TRUE	TRUE	TRUE	TRUE	TRUE	TRUE	TRUE	Muscle pain, Dry cough, Fever, Shortness of breath	Yes	Yes	No	Yes	Yes	No	No	Yes
529	The Gambia	West Africa	Uganda	West Africa	Female	Married	Islam	Bachelor's degree	Undergraduate	28	18-29	City/Town (Urban)	Urban	5	19	Teacher	Public/Private servant excluding academics	Public/Private servant	Internet websites, Social media (WhatsApp, twitter, Instagram, Facebook, etc.), Media (Television, Newspaper and Radio), Family and Friends	Yes	Yes	Yes	Yes	No	No	By respiratory droplets when an infected person coughs, sneezes or speaks., Touching contaminated surfaces and then touching your face, Eating bush meat or wild animals (like bat)	TRUE	TRUE	TRUE	FALSE	FALSE	TRUE	FALSE	I don't know	FALSE	TRUE	TRUE	TRUE	TRUE	TRUE	Dry cough, Fever, Shortness of breath	No	Yes	No	Yes	Yes	No	No	Yes
530	Nigeria	West Africa	Nigeria	West Africa	Male	Single	Christian	Senior Secondary	Vocational/Secondary	20	18-29	City/Town (Urban)	Urban	5	12	Student	Student	Student/Unemployed	Media (Television, Newspaper and Radio)	No	No	Yes	No	No	No	By respiratory droplets when an infected person coughs, sneezes or speaks., Contaminated foodstuffs, Handshake, Touching contaminated surfaces and then touching your face	TRUE	TRUE	TRUE	TRUE	TRUE	TRUE	FALSE	FALSE	FALSE	TRUE	TRUE	TRUE	TRUE	TRUE	Dry cough, Fever, Shortness of breath	No	Yes	No	Yes	Yes	No	I don't know	Yes
531	Ghana	West Africa	Ghana	West Africa	Female	Single	Christian	Bachelor's degree	Undergraduate	22	18-29	City/Town (Urban)	Urban	7	16	National Service Personnel	Public/Private servant excluding academics	Public/Private servant	Internet websites, Social media (WhatsApp, Twitter, Instagram, Facebook, etc.), Media (Television, Newspaper and Radio)	Yes	Yes	Yes	No	No	No	By respiratory droplets when an infected person coughs, sneezes or speaks., Touching contaminated surfaces and then touching your face	TRUE	TRUE	TRUE	I don't know	I don't know	TRUE	FALSE	I don't know	FALSE	TRUE	TRUE	TRUE	TRUE	TRUE	Shortness of breath	No	No	No	No	Yes	No	No	Yes
532	Ghana	West Africa	Ghana	West Africa	Male	Married	Christian	Master's degree	Postgraduate	38	30-39	City/Town (Urban)	Urban	3	18	Counselling psychologist	Public/Private servant excluding academics	Public/Private servant	Internet websites, Social media (WhatsApp, Twitter, Instagram, Facebook, etc.), Media (Television, Newspaper and Radio), Family and Friends	Yes	Yes	Yes	Yes	No	Yes	By respiratory droplets when an infected person coughs, sneezes or speaks., Blood transfusion, Contaminated foodstuffs, Eating bush meat or wild animals (like bat), Handshake, Touching contaminated surfaces and then touching your face	TRUE	TRUE	TRUE	I don't know	I don't know	I don't know	FALSE	I don't know	I don't know	TRUE	TRUE	TRUE	TRUE	TRUE	Chest pain, Dry cough, Fever, Muscle pain, Shortness of breath	Yes	Yes	Yes	Yes	Yes	No	No	Yes
533	Nigeria	West Africa	Nigeria	West Africa	Male	Single	Christian	Bachelor's degree	Undergraduate	25	18-29	City/Town (Suburban)	Rural	5	18	Banker	Public/Private servant excluding academics	Public/Private servant	Internet websites, Social media (WhatsApp, twitter, Instagram, Facebook, etc.), Media (Television, Newspaper and Radio)	Yes	Yes	Yes	No	No	No	By respiratory droplets when an infected person coughs, sneezes or speaks., Touching contaminated surfaces and then touching your face	TRUE	TRUE	TRUE	FALSE	FALSE	TRUE	FALSE	I don't know	FALSE	I don't know	TRUE	TRUE	TRUE	TRUE	Dry cough, Fever, Shortness of breath	No	Yes	No	Yes	Yes	No	No	Yes
534	Nigeria	West Africa	United States of America		Female	Married	Christian	Bachelor's degree	Undergraduate	35	30-39	City/Town (Suburban)	Rural	5	18	Physician	Public/Private servant excluding academics	Public/Private servant	Internet websites, Social media (WhatsApp, Twitter, Instagram, Facebook, etc.), Media (Television, Newspaper and Radio), Family and Friends	Yes	Yes	Yes	Yes	No	No	By respiratory droplets when an infected person coughs, sneezes or speaks., Touching contaminated surfaces and then touching your face	TRUE	TRUE	TRUE	FALSE	FALSE	TRUE	FALSE	FALSE	FALSE	TRUE	TRUE	TRUE	TRUE	TRUE	Dry cough, Fever	No	Yes	No	Yes	No	No	No	Yes
535	Nigeria	West Africa	Nigeria	West Africa	Female	Married	Christian	Bachelor's degree	Undergraduate	33	30-39	City/Town (Urban)	Urban	6	17	Banking	Public/Private servant excluding academics	Public/Private servant	Internet websites, Media (Television, Newspaper and Radio)	Yes	No	Yes	No	No	Yes	By respiratory droplets when an infected person coughs, sneezes or speaks., Handshake, Touching contaminated surfaces and then touching your face	TRUE	TRUE	TRUE	TRUE	TRUE	TRUE	FALSE	TRUE	FALSE	TRUE	TRUE	TRUE	TRUE	TRUE	Chest pain, Dry cough, Fever, Shortness of breath	No	Yes	No	Yes	Yes	No	I don't know	Yes
536	Nigeria	West Africa	Nigeria	West Africa	Female	Married	Christian	Master's degree	Postgraduate	46	40+	City/Town (Urban)	Urban	4	30	Civil servant	Public/Private servant excluding academics	Public/Private servant	Social media (WhatsApp, twitter, Instagram, Facebook, etc.), Media (Television, Newspaper and Radio), Family and Friends	No	Yes	Yes	Yes	No	Yes	By respiratory droplets when an infected person coughs, sneezes or speaks., Handshake, Touching contaminated surfaces and then touching your face, Contaminated foodstuffs, Eating bush meat or wild animals (like bat)	TRUE	TRUE	TRUE	TRUE	I don't know	I don't know	I don't know	I don't know	I don't know	TRUE	TRUE	TRUE	TRUE	TRUE	Dry cough, Chest pain, Fever, Shortness of breath	No	No	Yes	Yes	Yes	No	No	Yes
537	Nigeria	West Africa	Nigeria	West Africa	Male	Married	Christian	Bachelor's degree	Undergraduate	41	40+	City/Town (Urban)	Urban	1	17	Legal Practitioner	Public/Private servant excluding academics	Public/Private servant	Internet websites, Social media (WhatsApp, Twitter, Instagram, Facebook, etc.), Media (Television, Newspaper and Radio), Family and Friends	Yes	Yes	Yes	Yes	No	I don't know	By respiratory droplets when an infected person coughs, sneezes or speaks., Blood transfusion, Contaminated foodstuffs, Handshake, Touching contaminated surfaces and then touching your face	TRUE	TRUE	TRUE	FALSE	FALSE	TRUE	FALSE	FALSE	FALSE	FALSE	TRUE	TRUE	TRUE	TRUE	Chest pain, Dry cough, Fever, Muscle pain, Shortness of breath	Yes	Yes	Yes	Yes	Yes	No	No	Yes
538	Nigeria	West Africa	Nigeria	West Africa	Male	Single	Christian	Senior Secondary	Vocational/Secondary	21	18-29	City/Town (Urban)	Urban	3	12	Student	Student	Student/Unemployed	Internet websites, Social media (WhatsApp, Twitter, Instagram, Facebook, etc.), Media (Television, Newspaper and Radio), Family and Friends	Yes	Yes	Yes	Yes	No	No	By respiratory droplets when an infected person coughs, sneezes or speaks., Blood transfusion, Contaminated foodstuffs, Eating bush meat or wild animals (like bat), Handshake, Touching contaminated surfaces and then touching your face	TRUE	TRUE	TRUE	TRUE	TRUE	TRUE	FALSE	FALSE	FALSE	FALSE	TRUE	TRUE	TRUE	TRUE	Chest pain, Dry cough, Fever, Muscle pain, Shortness of breath, Diarrhea	Yes	Yes	Yes	Yes	Yes	Yes	No	Yes
539	Ghana	West Africa	Ghana	West Africa	Male	Married	Christian	Bachelor's degree	Undergraduate	40	40+	City/Town (Suburban)	Rural	5	16	Business consultant	Public/Private servant excluding academics	Public/Private servant	Internet websites, Social media (WhatsApp, Twitter, Instagram, Facebook, etc.), Media (Television, Newspaper and Radio), Family and Friends, Work	Yes	Yes	Yes	Yes	Yes	No	By respiratory droplets when an infected person coughs, sneezes or speaks., Contaminated foodstuffs, Handshake, Touching contaminated surfaces and then touching your face	TRUE	TRUE	TRUE	I don't know	I don't know	TRUE	FALSE	FALSE	I don't know	I don't know	TRUE	TRUE	TRUE	TRUE	Chest pain, Dry cough, Fever, Shortness of breath	No	Yes	Yes	Yes	Yes	No	No	Yes
540	Ghana	West Africa	Ghana	West Africa	Male	Married	Christian	Doctorate	Postgraduate	37	30-39	City/Town (Suburban)	Rural	4	26	Senior Research Fellow	Academic/Researcher	Public/Private servant	Social media (WhatsApp, twitter, Instagram, Facebook, etc.)	No	Yes	No	No	No	Yes	By respiratory droplets when an infected person coughs, sneezes or speaks., Handshake, Touching contaminated surfaces and then touching your face, Contaminated foodstuffs	TRUE	TRUE	FALSE	I don't know	TRUE	TRUE	I don't know	I don't know	FALSE	I don't know	TRUE	TRUE	TRUE	TRUE	Muscle pain, Dry cough, Fever, Shortness of breath	Yes	Yes	Yes	Yes	Yes	No	No	Yes
541	Côte d'Ivoire	West Africa	Cape Verde	West Africa	Female	Single	Christian	Bachelor's degree	Undergraduate	24	18-29	City/Town (Urban)	Urban	10	16	Assistante Marketing	Public/Private servant excluding academics	Public/Private servant	Internet websites, Social media (WhatsApp, twitter, Instagram, Facebook, etc.), Family and Friends, Others	Yes	Yes	No	Yes	Yes	No	By respiratory droplets when an infected person coughs, sneezes or speaks., Handshake, Touching contaminated surfaces and then touching your face, Contaminated foodstuffs, Eating bushmeat or wild animals (like bats), Others	TRUE	TRUE	TRUE	TRUE	I don't know	I don't know	I don't know	TRUE	TRUE	I don't know	I don't know	I don't know	I don't know	I don't know	Chest pain,Fever, Shortness of breath	No	No	Yes	Yes	Yes	No	I don't know	Yes
542	Nigeria	West Africa	Nigeria	West Africa	Male	Married	Christian	Doctorate	Postgraduate	34	30-39	City/Town (Urban)	Urban	2	26	Lecturer	Academic/Researcher	Public/Private servant	Internet websites, Media (Television, Newspaper and Radio), Family and Friends	Yes	No	Yes	Yes	No	No	By respiratory droplets when an infected person coughs, sneezes or speaks., Handshake, Touching contaminated surfaces and then touching your face, Eating bush meat or wild animals (like bat)	TRUE	TRUE	TRUE	FALSE	FALSE	TRUE	FALSE	FALSE	FALSE	FALSE	TRUE	TRUE	TRUE	TRUE	Muscle pain, Dry cough, Chest pain, Fever, Shortness of breath	Yes	Yes	Yes	Yes	Yes	No	No	Yes
543	Senegal	West Africa	Senegal	West Africa	Male	Married	Christian	Associate degree	Undergraduate	32	30-39	City/Town (Suburban)	Rural	20	16	Enseignant	Public/Private servant excluding academics	Public/Private servant	Internet websites, Social media (WhatsApp, twitter, Instagram, Facebook, etc.)	Yes	Yes	No	No	No	No	By respiratory droplets when an infected person coughs, sneezes or speaks., Touching contaminated surfaces and then touching your face	TRUE	TRUE	TRUE	TRUE	I don't know	I don't know	FALSE	TRUE	I don't know	I don't know	TRUE	FALSE	I don't know	I don't know	Muscle pain,Dry cough, Chest pain,Fever, Shortness of breath	Yes	Yes	Yes	Yes	Yes	Yes	I don't know	No
544	Ghana	West Africa	United Kingdom		Male	Married	Christian	Bachelor's degree	Undergraduate	39	30-39	City/Town (Suburban)	Rural	5	16	Auditor	Public/Private servant excluding academics	Public/Private servant	Internet websites, Social media (WhatsApp, Twitter, Instagram, Facebook, etc.), Media (Television, Newspaper and Radio)	Yes	Yes	Yes	No	No	Yes	By respiratory droplets when an infected person coughs, sneezes or speaks., Blood transfusion, Contaminated foodstuffs, Eating bush meat or wild animals (like bat), Handshake, Touching contaminated surfaces and then touching your face	TRUE	TRUE	TRUE	FALSE	FALSE	TRUE	FALSE	FALSE	FALSE	FALSE	TRUE	TRUE	TRUE	TRUE	Chest pain, Dry cough, Fever, Muscle pain, Shortness of breath	Yes	Yes	Yes	Yes	Yes	No	No	Yes
545	Nigeria	West Africa	United States of America		Female	Single	Others	Bachelor's degree	Undergraduate	27	18-29	City/Town (Urban)	Urban	6	18	Doctor	Health Professionals	Public/Private servant	Internet websites, Media (Television, Newspaper and Radio)	Yes	No	Yes	No	No	Yes	By respiratory droplets when an infected person coughs, sneezes or speaks., Handshake, Touching contaminated surfaces and then touching your face	TRUE	TRUE	TRUE	I don't know	I don't know	TRUE	FALSE	FALSE	FALSE	I don't know	TRUE	TRUE	TRUE	TRUE	Chest pain, Dry cough, Fever, Shortness of breath	No	Yes	Yes	Yes	Yes	No	No	Yes
546	Ghana	West Africa	Ghana	West Africa	Female	Single	Christian	Master's degree	Postgraduate	33	30-39	Village (Rural)	Rural	6	18	Health economist	Public/Private servant excluding academics	Public/Private servant	Internet websites, Social media (WhatsApp, Twitter, Instagram, Facebook, etc.)	Yes	Yes	No	No	No	No	By respiratory droplets when an infected person coughs, sneezes or speaks., Handshake, Touching contaminated surfaces and then touching your face	TRUE	TRUE	TRUE	I don't know	I don't know	TRUE	FALSE	TRUE	FALSE	TRUE	TRUE	TRUE	TRUE	TRUE	Dry cough, Fever, Muscle pain, Shortness of breath	Yes	Yes	No	Yes	Yes	No	No	Yes
547	Nigeria	West Africa	Nigeria	West Africa	Male	Married	Christian	Bachelor's degree	Undergraduate	38	30-39	City/Town (Urban)	Urban	4	17	Engineering	Public/Private servant excluding academics	Public/Private servant	Internet websites, Social media (WhatsApp, twitter, Instagram, Facebook, etc.), Media (Television, Newspaper and Radio), Family and Friends	Yes	Yes	Yes	Yes	No	Yes	By respiratory droplets when an infected person coughs, sneezes or speaks., Handshake, Touching contaminated surfaces and then touching your face, Eating bush meat or wild animals (like bat)	TRUE	TRUE	TRUE	FALSE	FALSE	TRUE	FALSE	I don't know	FALSE	FALSE	TRUE	TRUE	TRUE	TRUE	Muscle pain, Dry cough, Chest pain, Fever, Shortness of breath	Yes	Yes	Yes	Yes	Yes	No	No	Yes
548	Nigeria	West Africa	United States of America		Female	Married	Christian	Professional degree	Undergraduate	36	30-39	City/Town (Suburban)	Rural	5	20	Attorney	Public/Private servant excluding academics	Public/Private servant	Social media (WhatsApp, Twitter, Instagram, Facebook, etc.)	No	Yes	No	No	No	Yes	By respiratory droplets when an infected person coughs, sneezes or speaks., Handshake, Touching contaminated surfaces and then touching your face	TRUE	TRUE	TRUE	TRUE	FALSE	TRUE	FALSE	FALSE	FALSE	FALSE	TRUE	TRUE	TRUE	TRUE	Chest pain, Dry cough, Fever, Muscle pain, Shortness of breath	Yes	Yes	Yes	Yes	Yes	No	No	Yes
549	Nigeria	West Africa	Nigeria	West Africa	Male	Single	Christian	Master's degree	Postgraduate	30	30-39	City/Town (Urban)	Urban	5	18	Student	Student	Student/Unemployed	Media (Television, Newspaper and Radio)	No	No	Yes	No	No	Yes	By respiratory droplets when an infected person coughs, sneezes or speaks., Handshake, Touching contaminated surfaces and then touching your face, Blood transfusion, Contaminated foodstuffs, Eating bush meat or wild animals (like bat)	TRUE	TRUE	TRUE	TRUE	FALSE	TRUE	FALSE	I don't know	FALSE	TRUE	TRUE	TRUE	TRUE	TRUE	Muscle pain, Dry cough, Chest pain, Fever, Shortness of breath	Yes	Yes	Yes	Yes	Yes	No	No	Yes
550	Nigeria	West Africa	Nigeria	West Africa	Female	Married	Christian	Master's degree	Postgraduate	34	30-39	City/Town (Urban)	Urban	10	20	Banking	Public/Private servant excluding academics	Public/Private servant	Social media (WhatsApp, twitter, Instagram, Facebook, etc.), Media (Television, Newspaper and Radio)	Yes	No	No	No	No	Yes	By respiratory droplets when an infected person coughs, sneezes or speaks., Handshake, Touching contaminated surfaces and then touching your face, Blood transfusion, Contaminated foodstuffs, Eating bush meat or wild animals (like bat)	TRUE	TRUE	TRUE	TRUE	TRUE	I don't know	TRUE	I don't know	TRUE	TRUE	TRUE	TRUE	TRUE	TRUE	Muscle pain, Dry cough, Chest pain, Fever, Shortness of breath	Yes	Yes	Yes	Yes	Yes	No	No	Yes
551	Niger	West Africa	Niger	West Africa	Male	Married	Islam	Doctorate	Postgraduate	35	30-39	City/Town (Urban)	Urban	3	22	Student	Student	Student/Unemployed	Internet websites, Social media (WhatsApp, twitter, Instagram, Facebook, etc.), Media (Television, Newspaper and Radio)	Yes	Yes	Yes	No	No	No	By respiratory droplets when an infected person coughs, sneezes or speaks., Handshake, Touching contaminated surfaces and then touching your face, Contaminated foodstuffs, Eating bush meat or wild animals (like bat)	FALSE	FALSE	FALSE	FALSE	I don't know	TRUE	I don't know	I don't know	I don't know	FALSE	TRUE	TRUE	TRUE	TRUE	Dry cough, Fever, Shortness of breath	No	Yes	No	Yes	Yes	No	No	Yes
552	Ghana	West Africa	Ghana	West Africa	Male	Single	Christian	Bachelor's degree	Undergraduate	30	30-39	City/Town (Suburban)	Rural	2	18	Sales	Entrepreneur	Public/Private servant	Internet websites, Social media (WhatsApp, Twitter, Instagram, Facebook, etc.), Media (Television, Newspaper and Radio), Family and Friends	Yes	Yes	Yes	Yes	No	No	By respiratory droplets when an infected person coughs, sneezes or speaks., Eating bush meat or wild animals (like bat), Handshake, Touching contaminated surfaces and then touching your face	TRUE	TRUE	TRUE	FALSE	FALSE	TRUE	FALSE	FALSE	FALSE	FALSE	TRUE	TRUE	TRUE	TRUE	Chest pain, Dry cough, Fever, Muscle pain, Shortness of breath	Yes	Yes	Yes	Yes	Yes	No	No	Yes
553	Nigeria	West Africa	Nigeria	West Africa	Female	Married	Christian	Bachelor's degree	Undergraduate	49	40+	City/Town (Suburban)	Rural	5	17	Trading	Entrepreneur	Public/Private servant	Social media (WhatsApp, twitter, Instagram, Facebook, etc.), Media (Television, Newspaper and Radio), Family and Friends	No	Yes	Yes	Yes	No	No	By respiratory droplets when an infected person coughs, sneezes or speaks.	TRUE	TRUE	TRUE	TRUE	FALSE	TRUE	FALSE	I don't know	FALSE	TRUE	TRUE	TRUE	TRUE	TRUE	Muscle pain, Dry cough, Chest pain, Fever, Shortness of breath	Yes	Yes	Yes	Yes	Yes	No	No	Yes
554	Ghana	West Africa	Ghana	West Africa	Female	Prefer not to answer	Christian	Bachelor's degree	Undergraduate	36	30-39	City/Town (Urban)	Urban	6	16	Administrative Officer	Public/Private servant excluding academics	Public/Private servant	Internet websites, Social media (WhatsApp, Twitter, Instagram, Facebook, etc.), Media (Television, Newspaper and Radio), Family and Friends	Yes	Yes	Yes	Yes	No	Yes	By respiratory droplets when an infected person coughs, sneezes or speaks., Handshake, Touching contaminated surfaces and then touching your face	TRUE	TRUE	TRUE	FALSE	FALSE	TRUE	FALSE	FALSE	FALSE	FALSE	TRUE	TRUE	TRUE	TRUE	Chest pain, Dry cough, Fever, Shortness of breath	No	Yes	Yes	Yes	Yes	No	No	Yes
555	Nigeria	West Africa	Nigeria	West Africa	Male	Married	Christian	Master's degree	Postgraduate	35	30-39	City/Town (Urban)	Urban	3	20	Consultant	Public/Private servant excluding academics	Public/Private servant	Social media (WhatsApp, twitter, Instagram, Facebook, etc.), Media (Television, Newspaper and Radio)	No	Yes	Yes	No	No	No	By respiratory droplets when an infected person coughs, sneezes or speaks., Handshake, Touching contaminated surfaces and then touching your face, Blood transfusion, Contaminated foodstuffs, Eating bush meat or wild animals (like bat)	TRUE	TRUE	TRUE	TRUE	TRUE	I don't know	I don't know	I don't know	FALSE	TRUE	TRUE	TRUE	TRUE	TRUE	Dry cough, Chest pain, Fever, Shortness of breath	No	Yes	Yes	Yes	Yes	No	I don't know	Yes
556	Guinea	West Africa	Nigeria	West Africa	Male	Single	Islam	Master's degree	Postgraduate	25	18-29	City/Town (Urban)	Urban	1	19	Veterinary	Public/Private servant excluding academics	Public/Private servant	Internet websites, Social media (WhatsApp, twitter, Instagram, Facebook, etc.)	Yes	Yes	No	Yes	No	No	By respiratory droplets when an infected person coughs, sneezes or talks., Handshake, Touching contaminated surfaces and then touching your face	TRUE	TRUE	TRUE	TRUE	FALSE	TRUE	FALSE	TRUE	TRUE	FALSE	TRUE	FALSE	I don't know	I don't know	Dry cough, Fever, Shortness of breath or difficulty breathing	No	Yes	No	Yes	Yes	No	No	Yes
557	Ghana	West Africa	Senegal	West Africa	Male	Married	Christian	Master's degree	Postgraduate	31	30-39	City/Town (Urban)	Urban	1	18	ICT Specialist	Public/Private servant excluding academics	Public/Private servant	Internet websites, Social media (WhatsApp, Twitter, Instagram, Facebook, etc.), Media (Television, Newspaper and Radio), Family and Friends	Yes	Yes	Yes	Yes	No	No	By respiratory droplets when an infected person coughs, sneezes or speaks., Handshake, Touching contaminated surfaces and then touching your face	TRUE	TRUE	TRUE	FALSE	FALSE	TRUE	FALSE	FALSE	TRUE	TRUE	TRUE	TRUE	FALSE	TRUE	Chest pain, Dry cough, Fever, Shortness of breath	No	Yes	Yes	Yes	Yes	No	No	Yes
558	Nigeria	West Africa	Nigeria	West Africa	Female	Married	Christian	Professional degree	Undergraduate	35	30-39	City/Town (Urban)	Urban	5	20	Doctor	Health Professionals	Public/Private servant	Internet websites, Social media (WhatsApp, twitter, Instagram, Facebook, etc.), Media (Television, Newspaper and Radio), Family and Friends	Yes	Yes	Yes	Yes	No	No	By respiratory droplets when an infected person coughs, sneezes or speaks., Touching contaminated surfaces and then touching your face	TRUE	TRUE	TRUE	FALSE	FALSE	I don't know	FALSE	I don't know	FALSE	FALSE	TRUE	TRUE	TRUE	TRUE	Muscle pain, Dry cough, Chest pain, Fever, Shortness of breath	Yes	Yes	Yes	Yes	Yes	No	No	Yes
559	Nigeria	West Africa	Nigeria	West Africa	Female	Married	Christian	Bachelor's degree	Undergraduate	40	40+	City/Town (Urban)	Urban	4	18	Teacher	Public/Private servant excluding academics	Public/Private servant	Internet websites, Media (Television, Newspaper and Radio)	No	Yes	No	No	No	No	Touching contaminated surfaces and then touching your face	TRUE	TRUE	TRUE	TRUE	TRUE	TRUE	TRUE	I don't know	FALSE	TRUE	FALSE	FALSE	TRUE	TRUE	Shortness of breath	No	No	No	No	Yes	No	I don't know	I don't know
560	Nigeria	West Africa	Nigeria	West Africa	Male	Single	Christian	Bachelor's degree	Undergraduate	22	18-29	City/Town (Suburban)	Rural	5	20	Student	Student	Student/Unemployed	Internet websites, Social media (WhatsApp, Twitter, Instagram, Facebook, etc.), Media (Television, Newspaper and Radio), Family and Friends	Yes	Yes	Yes	Yes	No	No	By respiratory droplets when an infected person coughs, sneezes or speaks., Blood transfusion, Sexual intercourse	TRUE	TRUE	TRUE	FALSE	FALSE	TRUE	FALSE	FALSE	FALSE	TRUE	TRUE	TRUE	TRUE	TRUE	Chest pain, Dry cough, Fever, Muscle pain, Shortness of breath	Yes	Yes	Yes	Yes	Yes	No	No	Yes
561	Côte d'Ivoire	West Africa	Germany		Male	Married	Christian	Master's degree	Postgraduate	29	18-29	City/Town (Urban)	Urban	1	16	Sales	Entrepreneur	Public/Private servant	Internet websites, Social media (WhatsApp, twitter, Instagram, Facebook, etc.), Media (Television, Newspaper and Radio), Family and Friends	Yes	Yes	Yes	Yes	No	Yes	By respiratory droplets when an infected person coughs, sneezes or speaks., Handshake, Touching contaminated surfaces and then touching your face, Contaminated foodstuffs, Eating bush meat or wild animals (like bat)	TRUE	TRUE	TRUE	I don't know	FALSE	TRUE	I don't know	I don't know	FALSE	I don't know	TRUE	TRUE	TRUE	TRUE	Dry cough, Fever, Shortness of breath	No	Yes	No	Yes	Yes	No	No	Yes
562	Nigeria	West Africa	Nigeria	West Africa	Female	Single	Christian	Bachelor's degree	Undergraduate	34	30-39	Village (Rural)	Rural	7	18	Self employed	Public/Private servant excluding academics	Public/Private servant	Social media (WhatsApp, Twitter, Instagram, Facebook, etc.)	No	Yes	No	No	No	No	By respiratory droplets when an infected person coughs, sneezes or speaks., Blood transfusion, Handshake, Touching contaminated surfaces and then touching your face	TRUE	TRUE	TRUE	FALSE	TRUE	TRUE	FALSE	FALSE	FALSE	TRUE	TRUE	TRUE	TRUE	TRUE	Dry cough, Fever, Shortness of breath	No	Yes	No	Yes	Yes	No	Yes	Yes
563	Nigeria	West Africa	Nigeria	West Africa	Female	Married	Christian	Bachelor's degree	Undergraduate	54	40+	City/Town (Suburban)	Rural	24	20	Trading	Entrepreneur	Public/Private servant	Internet websites, Social media (WhatsApp, twitter, Instagram, Facebook, etc.), Media (Television, Newspaper and Radio), Family and Friends	Yes	Yes	Yes	Yes	No	No	By respiratory droplets when an infected person coughs, sneezes or speaks., Handshake, Touching contaminated surfaces and then touching your face, Blood transfusion, Contaminated foodstuffs, Eating bush meat or wild animals (like bat)	TRUE	TRUE	TRUE	TRUE	TRUE	TRUE	TRUE	I don't know	FALSE	TRUE	TRUE	TRUE	TRUE	TRUE	Dry cough, Fever, Shortness of breath	No	Yes	No	Yes	Yes	No	I don't know	I don't know
564	Ghana	West Africa	Ghana	West Africa	Male	Married	Others	Bachelor's degree	Undergraduate	43	40+	City/Town (Suburban)	Rural	15	17	Media Executive	Public/Private servant excluding academics	Public/Private servant	Internet websites, journal websites	Yes	No	No	No	Yes	I don't know	By respiratory droplets when an infected person coughs, sneezes or speaks., Blood transfusion, Contaminated foodstuffs, Eating bush meat or wild animals (like bat), Handshake, Touching contaminated surfaces and then touching your face	TRUE	TRUE	FALSE	TRUE	I don't know	TRUE	TRUE	TRUE	I don't know	TRUE	TRUE	TRUE	TRUE	TRUE	Chest pain, Dry cough, Fever, Muscle pain, Shortness of breath	Yes	Yes	Yes	Yes	Yes	No	No	Yes
565	Mali	West Africa	Mali	West Africa	Female	Married	Christian	Bachelor's degree	Undergraduate	27	18-29	City/Town (Urban)	Urban	8	16	Gestionnaire	Public/Private servant excluding academics	Public/Private servant	Internet websites	Yes	No	No	No	No	No	By respiratory droplets when an infected person coughs, sneezes or speaks., Touching contaminated surfaces and then touching your face, Blood transfusion, Contaminated foodstuffs, Eating bushmeat or wild animals (like bats)	TRUE	TRUE	TRUE	TRUE	I don't know	TRUE	FALSE	TRUE	TRUE	I don't know	TRUE	I don't know	I don't know	I don't know	Muscle pain,Dry cough, Chest pain,Fever, Shortness of breath, Others	Yes	Yes	Yes	Yes	Yes	Yes	No	Yes
566	Ghana	West Africa	Ghana	West Africa	Male	Married	Christian	Bachelor's degree	Undergraduate	37	30-39	City/Town (Suburban)	Rural	4	16	Television production	Public/Private servant excluding academics	Public/Private servant	Internet websites, Media (Television, Newspaper and Radio)	Yes	No	Yes	No	No	No	By respiratory droplets when an infected person coughs, sneezes or speaks., Handshake, Touching contaminated surfaces and then touching your face	TRUE	TRUE	TRUE	FALSE	FALSE	TRUE	FALSE	FALSE	FALSE	TRUE	TRUE	TRUE	TRUE	TRUE	Dry cough, Fever, Muscle pain, Shortness of breath	Yes	Yes	No	Yes	Yes	No	No	Yes
567	Nigeria	West Africa	Others		Female	Married	Christian	Master's degree	Postgraduate	35	30-39	City/Town (Urban)	Urban	4	18	Nursing	Health Professionals	Public/Private servant	Internet websites, Social media (WhatsApp, twitter, Instagram, Facebook, etc.), Media (Television, Newspaper and Radio), Family and Friends	Yes	Yes	Yes	Yes	No	No	By respiratory droplets when an infected person coughs, sneezes or speaks., Handshake, Touching contaminated surfaces and then touching your face, Contaminated foodstuffs	TRUE	TRUE	TRUE	TRUE	TRUE	TRUE	TRUE	TRUE	FALSE	TRUE	TRUE	TRUE	TRUE	TRUE	Dry cough, Fever, Shortness of breath	No	Yes	No	Yes	Yes	No	No	Yes
568	Nigeria	West Africa	United States of America		Female	Single	Christian	Bachelor's degree	Undergraduate	39	30-39	City/Town (Urban)	Urban	1	20	Workforce Management Analyst	Public/Private servant excluding academics	Public/Private servant	Internet websites, Social media (WhatsApp, twitter, Instagram, Facebook, etc.), Media (Television, Newspaper and Radio)	Yes	Yes	Yes	No	No	No	By respiratory droplets when an infected person coughs, sneezes or speaks., Handshake, Touching contaminated surfaces and then touching your face, Contaminated foodstuffs	TRUE	TRUE	TRUE	FALSE	FALSE	TRUE	FALSE	I don't know	FALSE	TRUE	TRUE	TRUE	TRUE	TRUE	Muscle pain, Dry cough, Chest pain, Fever, Shortness of breath	Yes	Yes	Yes	Yes	Yes	Yes	No	Yes
569	Nigeria	West Africa	United States of America		Male	Single	Christian	Bachelor's degree	Undergraduate	32	30-39	City/Town (Suburban)	Rural	5	25	Medical Doctor	Health Professionals	Public/Private servant	Internet websites, Social media (WhatsApp, twitter, Instagram, Facebook, etc.), Media (Television, Newspaper and Radio), Family and Friends	Yes	Yes	Yes	Yes	No	Yes	By respiratory droplets when an infected person coughs, sneezes or speaks., Handshake, Touching contaminated surfaces and then touching your face	TRUE	TRUE	TRUE	FALSE	TRUE	TRUE	FALSE	I don't know	FALSE	FALSE	TRUE	TRUE	TRUE	TRUE	Muscle pain, Chest pain, Fever	Yes	No	Yes	Yes	No	No	No	Yes
570	Nigeria	West Africa	Nigeria	West Africa	Female	Single	Christian	Bachelor's degree	Undergraduate	37	30-39	City/Town (Suburban)	Rural	5	18	Scrum master (IT)	Entrepreneur	Public/Private servant	Media (Television, Newspaper and Radio)	No	No	Yes	No	No	Yes	By respiratory droplets when an infected person coughs, sneezes or speaks., Handshake, Touching contaminated surfaces and then touching your face, Blood transfusion, Contaminated foodstuffs, Eating bush meat or wild animals (like bat)	TRUE	TRUE	TRUE	TRUE	I don't know	I don't know	I don't know	I don't know	I don't know	TRUE	TRUE	TRUE	TRUE	TRUE	Muscle pain, Dry cough, Chest pain, Fever, Shortness of breath	Yes	Yes	Yes	Yes	Yes	No	No	Yes
571	Ghana	West Africa	Ghana	West Africa	Male	Single	Islam	Senior Secondary	Vocational/Secondary	22	18-29	City/Town (Urban)	Urban	3	18	Security personnel	Public/Private servant excluding academics	Public/Private servant	Internet websites, Social media (WhatsApp, Twitter, Instagram, Facebook, etc.), Media (Television, Newspaper and Radio)	Yes	Yes	Yes	No	No	No	By respiratory droplets when an infected person coughs, sneezes or speaks., Handshake, Touching contaminated surfaces and then touching your face	TRUE	TRUE	TRUE	TRUE	FALSE	TRUE	FALSE	FALSE	FALSE	TRUE	TRUE	TRUE	TRUE	TRUE	Chest pain, Dry cough, Fever, Muscle pain, Shortness of breath	Yes	Yes	Yes	Yes	Yes	No	No	Yes
572	Nigeria	West Africa	Nigeria	West Africa	Female	Married	Christian	Bachelor's degree	Undergraduate	35	30-39	City/Town (Urban)	Urban	5	16	Public service	Public/Private servant excluding academics	Public/Private servant	Internet websites, Social media (WhatsApp, Twitter, Instagram, Facebook, etc.), Media (Television, Newspaper and Radio)	Yes	Yes	Yes	No	No	No	By respiratory droplets when an infected person coughs, sneezes or speaks., Handshake, Touching contaminated surfaces and then touching your face	TRUE	TRUE	TRUE	TRUE	FALSE	TRUE	TRUE	FALSE	TRUE	TRUE	TRUE	TRUE	TRUE	TRUE	Shortness of breath	No	No	No	No	Yes	No	No	Yes
573	Guinea	West Africa	Guinea	West Africa	Male	Single	Islam	Master's degree	Postgraduate	27	18-29	City/Town (Urban)	Urban	6	18	Veterinarian	Public/Private servant excluding academics	Public/Private servant	Internet websites, Social media (WhatsApp, twitter, Instagram, Facebook, etc.), Others	Yes	Yes	No	No	Yes	No	By respiratory droplets when an infected person coughs, sneezes or talks., Handshake, Touching contaminated surfaces and then touching your face	TRUE	TRUE	TRUE	TRUE	FALSE	TRUE	FALSE	TRUE	TRUE	FALSE	TRUE	I don't know	I don't know	I don't know	Dry cough, Chest pain, Fever, Shortness of breath or difficulty breathing, Others	No	Yes	Yes	Yes	Yes	No	No	Yes
574	Ghana	West Africa	Ghana	West Africa	Male	Married	Christian	Master's degree	Postgraduate	40	40+	City/Town (Urban)	Urban	4	18	Valuer	Others	Public/Private servant	Internet websites, Social media (WhatsApp, Twitter, Instagram, Facebook, etc.), Media (Television, Newspaper and Radio), Family and Friends	Yes	Yes	Yes	Yes	No	No	By respiratory droplets when an infected person coughs, sneezes or speaks., Handshake, Touching contaminated surfaces and then touching your face	TRUE	TRUE	TRUE	TRUE	TRUE	TRUE	TRUE	TRUE	TRUE	TRUE	TRUE	TRUE	TRUE	TRUE	Chest pain, Dry cough, Fever, Shortness of breath	No	Yes	Yes	Yes	Yes	No	No	Yes
575	Ghana	West Africa	Ghana	West Africa	Male	Married	Christian	Professional degree	Undergraduate	40	40+	City/Town (Urban)	Urban	4	18	Medical doctor	Health Professionals	Public/Private servant	Internet websites, Social media (WhatsApp, Twitter, Instagram, Facebook, etc.), Media (Television, Newspaper and Radio), Family and Friends	Yes	Yes	Yes	Yes	No	Yes	By respiratory droplets when an infected person coughs, sneezes or speaks., Touching contaminated surfaces and then touching your face	TRUE	TRUE	TRUE	FALSE	FALSE	TRUE	FALSE	FALSE	FALSE	TRUE	TRUE	TRUE	TRUE	TRUE	Dry cough, Fever, Muscle pain, Shortness of breath, Headache, anosmia	Yes	Yes	No	Yes	Yes	Yes	No	Yes
576	Ghana	West Africa	Ghana	West Africa	Female	Single	Christian	Bachelor's degree	Undergraduate	20	18-29	City/Town (Urban)	Urban	4	19	Student	Student	Student/Unemployed	Internet websites, Media (Television, Newspaper and Radio)	Yes	No	Yes	No	No	No	By respiratory droplets when an infected person coughs, sneezes or speaks., Eating bush meat or wild animals (like bat), Handshake, Touching contaminated surfaces and then touching your face	TRUE	TRUE	TRUE	I don't know	I don't know	I don't know	I don't know	I don't know	I don't know	TRUE	TRUE	TRUE	TRUE	TRUE	Chest pain, Dry cough, Fever, Muscle pain, Shortness of breath	Yes	Yes	Yes	Yes	Yes	No	No	Yes
577	Nigeria	West Africa	Nigeria	West Africa	Male	Single	Christian	Master's degree	Postgraduate	30	30-39	City/Town (Urban)	Urban	15	24	Unemployed	Unemployed	Student/Unemployed	Internet websites, Social media (WhatsApp, twitter, Instagram, Facebook, etc.), Media (Television, Newspaper and Radio), Family and Friends	Yes	Yes	Yes	Yes	No	No	By respiratory droplets when an infected person coughs, sneezes or speaks., Handshake, Touching contaminated surfaces and then touching your face, Blood transfusion	I don't know	TRUE	FALSE	FALSE	FALSE	TRUE	FALSE	I don't know	I don't know	FALSE	TRUE	TRUE	TRUE	TRUE	Dry cough, Fever, Shortness of breath	No	Yes	No	Yes	Yes	No	No	Yes
578	Nigeria	West Africa	Nigeria	West Africa	Male	Married	Christian	Master's degree	Postgraduate	38	30-39	Village (Rural)	Rural	2	18	Academia	Academic/Researcher	Public/Private servant	Internet websites, Social media (WhatsApp, Twitter, Instagram, Facebook, etc.), Media (Television, Newspaper and Radio), Family and Friends	Yes	Yes	Yes	Yes	No	No	By respiratory droplets when an infected person coughs, sneezes or speaks., Contaminated foodstuffs, Handshake, Touching contaminated surfaces and then touching your face	TRUE	TRUE	TRUE	FALSE	I don't know	I don't know	TRUE	I don't know	I don't know	I don't know	TRUE	TRUE	TRUE	TRUE	Dry cough, Shortness of breath	No	Yes	No	No	Yes	No	No	Yes
579	Nigeria	West Africa	Nigeria	West Africa	Female	Married	Christian	Doctorate	Postgraduate	39	30-39	City/Town (Urban)	Urban	6	22	Lecturing	Academic/Researcher	Public/Private servant	Internet websites, Social media (WhatsApp, twitter, Instagram, Facebook, etc.), Media (Television, Newspaper and Radio), Family and Friends	Yes	Yes	Yes	Yes	No	No	By respiratory droplets when an infected person coughs, sneezes or speaks., Handshake, Touching contaminated surfaces and then touching your face, Eating bush meat or wild animals (like bat)	TRUE	TRUE	TRUE	FALSE	FALSE	TRUE	FALSE	I don't know	FALSE	TRUE	FALSE	TRUE	TRUE	TRUE	Dry cough, Chest pain, Fever, Shortness of breath	No	Yes	Yes	Yes	Yes	No	No	Yes
580	Ghana	West Africa	Ghana	West Africa	Female	Married	Christian	Associate degree	Undergraduate	28	18-29	City/Town (Urban)	Urban	5	12	Nurse	Health Professionals	Public/Private servant	Internet websites, Social media (WhatsApp, twitter, Instagram, Facebook, etc.), Media (Television, Newspaper and Radio), Family and Friends	Yes	Yes	Yes	Yes	No	No	By respiratory droplets when an infected person coughs, sneezes or speaks., Handshake, Touching contaminated surfaces and then touching your face, Blood transfusion, Eating bush meat or wild animals (like bat)	TRUE	TRUE	TRUE	FALSE	FALSE	TRUE	TRUE	I don't know	TRUE	TRUE	TRUE	TRUE	TRUE	TRUE	Muscle pain, Dry cough, Chest pain, Fever, Shortness of breath	Yes	Yes	Yes	Yes	Yes	No	No	Yes
581	Nigeria	West Africa	Nigeria	West Africa	Female	Married	Islam	Doctorate	Postgraduate	49	40+	City/Town (Urban)	Urban	22	20	Lecturer	Academic/Researcher	Public/Private servant	Internet websites	Yes	No	No	No	No	Yes	By respiratory droplets when an infected person coughs, sneezes or speaks., Handshake, Touching contaminated surfaces and then touching your face, Blood transfusion, Contaminated foodstuffs	TRUE	TRUE	TRUE	FALSE	FALSE	TRUE	FALSE	I don't know	FALSE	TRUE	TRUE	TRUE	TRUE	TRUE	Muscle pain, Dry cough, Chest pain, Fever, Shortness of breath	Yes	Yes	Yes	Yes	Yes	No	No	Yes
582	Ghana	West Africa	Ghana	West Africa	Female	Married	Christian	Bachelor's degree	Undergraduate	37	30-39	City/Town (Urban)	Urban	6	17	Nurse	Health Professionals	Public/Private servant	Internet websites, Social media (WhatsApp, Twitter, Instagram, Facebook, etc.), Media (Television, Newspaper and Radio), Family and Friends	Yes	Yes	Yes	Yes	No	No	By respiratory droplets when an infected person coughs, sneezes or speaks., Handshake, Touching contaminated surfaces and then touching your face	TRUE	TRUE	TRUE	TRUE	FALSE	TRUE	FALSE	FALSE	FALSE	TRUE	TRUE	TRUE	TRUE	TRUE	Chest pain, Dry cough, Fever, Muscle pain, Shortness of breath	Yes	Yes	Yes	Yes	Yes	No	No	Yes
583	Nigeria	West Africa	United States of America		Male	Married	Christian	Doctorate	Postgraduate	40	40+	City/Town (Urban)	Urban	2	17	Physician	Health Professionals	Public/Private servant	Internet websites, Media (Television, Newspaper and Radio), Family and Friends, Medical Articles	Yes	No	Yes	Yes	Yes	Yes	By respiratory droplets when an infected person coughs, sneezes or speaks., Handshake, Touching contaminated surfaces and then touching your face	TRUE	TRUE	TRUE	FALSE	FALSE	TRUE	FALSE	FALSE	FALSE	FALSE	TRUE	FALSE	TRUE	TRUE	Dry cough, Fever, Muscle pain, Shortness of breath, Loss of taste or smell	Yes	Yes	No	Yes	Yes	Yes	No	Yes
584	Ghana	West Africa	United Kingdom		Male	Single	Christian	Master's degree	Postgraduate	40	40+	City/Town (Urban)	Urban	1	17	Gas and Electricity distribution	Public/Private servant excluding academics	Public/Private servant	Internet websites, Social media (WhatsApp, Twitter, Instagram, Facebook, etc.), Media (Television, Newspaper and Radio)	Yes	Yes	Yes	No	No	No	By respiratory droplets when an infected person coughs, sneezes or speaks., Contaminated foodstuffs, Eating bush meat or wild animals (like bat), Handshake, Touching contaminated surfaces and then touching your face	TRUE	TRUE	TRUE	FALSE	FALSE	TRUE	FALSE	FALSE	FALSE	FALSE	FALSE	TRUE	TRUE	TRUE	Chest pain, Dry cough, Fever, Muscle pain, Shortness of breath	Yes	Yes	Yes	Yes	Yes	No	No	Yes
585	The Gambia	West Africa	Uganda	West Africa	Male	Single	Christian	Bachelor's degree	Undergraduate	35	30-39	Village (Rural)	Rural	19	17	Teacher	Public/Private servant excluding academics	Public/Private servant	Internet websites, Media (Television, Newspaper and Radio)	Yes	No	Yes	No	No	No	By respiratory droplets when an infected person coughs, sneezes or speaks.	TRUE	TRUE	TRUE	FALSE	FALSE	TRUE	TRUE	FALSE	FALSE	TRUE	FALSE	TRUE	TRUE	TRUE	Chest pain, Dry cough, Fever, Shortness of breath	No	Yes	Yes	Yes	Yes	No	No	Yes
586	Ghana	West Africa	Ireland		Male	Married	Christian	Master's degree	Postgraduate	40	40+	City/Town (Suburban)	Rural	4	20	Anti Money Laundering Specialist	Public/Private servant excluding academics	Public/Private servant	Internet websites, Journals	Yes	No	No	No	Yes	Yes	By respiratory droplets when an infected person coughs, sneezes or speaks., Blood transfusion, Contaminated foodstuffs, Handshake, Touching contaminated surfaces and then touching your face	TRUE	TRUE	TRUE	I don't know	I don't know	TRUE	FALSE	I don't know	FALSE	TRUE	TRUE	TRUE	TRUE	TRUE	Chest pain, Dry cough, Fever, Shortness of breath	No	Yes	Yes	Yes	Yes	No	No	Yes
587	Ghana	West Africa	Ghana	West Africa	Male	Single	Christian	Doctorate	Postgraduate	29	18-29	City/Town (Urban)	Urban	3	18	Teaching	Public/Private servant excluding academics	Public/Private servant	Internet websites, Social media (WhatsApp, twitter, Instagram, Facebook, etc.), Media (Television, Newspaper and Radio)	Yes	Yes	Yes	No	No	No	By respiratory droplets when an infected person coughs, sneezes or speaks., Handshake, Touching contaminated surfaces and then touching your face, Contaminated foodstuffs, Eating bush meat or wild animals (like bat)	TRUE	TRUE	TRUE	FALSE	TRUE	TRUE	TRUE	I don't know	FALSE	FALSE	TRUE	TRUE	FALSE	TRUE	Dry cough, Fever, Shortness of breath	No	Yes	No	Yes	Yes	No	No	Yes
588	The Gambia	West Africa	Uganda	West Africa	Male	Single	Islam	Bachelor's degree	Undergraduate	24	18-29	City/Town (Urban)	Urban	20	16	Researcher	Academic/Researcher	Public/Private servant	Internet websites, Social media (WhatsApp, Twitter, Instagram, Facebook, etc.), Media (Television, Newspaper and Radio)	Yes	Yes	Yes	No	No	No	By respiratory droplets when an infected person coughs, sneezes or speaks., Handshake, Touching contaminated surfaces and then touching your face	TRUE	TRUE	TRUE	FALSE	I don't know	TRUE	FALSE	FALSE	FALSE	FALSE	TRUE	TRUE	TRUE	TRUE	Chest pain, Fever, Muscle pain, Shortness of breath	Yes	No	Yes	Yes	Yes	No	No	Yes
589	Mali	West Africa	Mali	West Africa	Male	Married	Islam	Doctorate	Postgraduate	28	18-29	City/Town (Urban)	Urban	2	20	Physician	Health Professionals	Public/Private servant	Social media (WhatsApp, twitter, Instagram, Facebook, etc.)	No	Yes	No	No	No	Yes	By respiratory droplets when an infected person coughs, sneezes or speaks., Handshake, Touching contaminated surfaces and then touching your face	TRUE	TRUE	TRUE	FALSE	FALSE	TRUE	FALSE	I don't know	FALSE	FALSE	TRUE	TRUE	TRUE	TRUE	Dry cough, Chest pain, Fever, Shortness of breath	No	Yes	Yes	Yes	Yes	No	No	Yes
590	Nigeria	West Africa	Nigeria	West Africa	Female	Married	Christian	Master's degree	Postgraduate	31	30-39	City/Town (Urban)	Urban	2	29	Broadcast Journalist	Public/Private servant excluding academics	Public/Private servant	Internet websites, Social media (WhatsApp, twitter, Instagram, Facebook, etc.), Media (Television, Newspaper and Radio)	Yes	Yes	Yes	No	No	No	By respiratory droplets when an infected person coughs, sneezes or speaks., Touching contaminated surfaces and then touching your face	TRUE	TRUE	TRUE	FALSE	FALSE	TRUE	FALSE	I don't know	FALSE	TRUE	TRUE	TRUE	TRUE	TRUE	Dry cough, Chest pain, Fever, Shortness of breath	No	Yes	Yes	Yes	Yes	No	No	Yes
591	Nigeria	West Africa	Nigeria	West Africa	Male	Single	Christian	Master's degree	Postgraduate	34	30-39	City/Town (Urban)	Urban	4	25	Research Associate	Public/Private servant excluding academics	Public/Private servant	Social media (WhatsApp, twitter, Instagram, Facebook, etc.), Media (Television, Newspaper and Radio), Family and Friends	No	Yes	Yes	Yes	No	No	By respiratory droplets when an infected person coughs, sneezes or speaks., Handshake, Touching contaminated surfaces and then touching your face	TRUE	TRUE	TRUE	FALSE	FALSE	TRUE	FALSE	I don't know	FALSE	FALSE	TRUE	TRUE	TRUE	TRUE	Muscle pain, Chest pain, Fever, Shortness of breath	Yes	No	Yes	Yes	Yes	No	No	Yes
592	Nigeria	West Africa	Canada		Male	Single	Christian	Doctorate	Postgraduate	24	18-29	City/Town (Urban)	Urban	3	21	Medical doctor	Health Professionals	Public/Private servant	Internet websites	Yes	No	No	Yes	No	No	By respiratory droplets when an infected person coughs, sneezes or speaks., Handshake, Touching contaminated surfaces and then touching your face	TRUE	TRUE	TRUE	I don't know	I don't know	TRUE	FALSE	FALSE	FALSE	TRUE	TRUE	TRUE	TRUE	TRUE	Chest pain, Dry cough, Shortness of breath	No	Yes	Yes	No	Yes	No	No	Yes
593	Ghana	West Africa	Ghana	West Africa	Male	Married	Christian	Bachelor's degree	Undergraduate	40	40+	City/Town (Suburban)	Rural	5	16	Business consultant	Public/Private servant excluding academics	Public/Private servant	Internet websites, Medical journals	Yes	No	No	No	Yes	No	By respiratory droplets when an infected person coughs, sneezes or speaks., Contaminated foodstuffs, Handshake, Touching contaminated surfaces and then touching your face	TRUE	TRUE	TRUE	I don't know	I don't know	TRUE	FALSE	FALSE	I don't know	I don't know	TRUE	TRUE	TRUE	TRUE	Chest pain, Dry cough, Fever, Shortness of breath	No	Yes	Yes	Yes	Yes	No	No	Yes
594	Togo	West Africa	Zambia	West Africa	Female	Married	Christian	Bachelor's degree	Undergraduate	26	18-29	City/Town (Urban)	Urban	6	16	FREELANCER	Entrepreneur	Public/Private servant	Internet websites, Social media (WhatsApp, twitter, Instagram, Facebook, etc.)	Yes	Yes	No	No	No	No	By respiratory droplets when an infected person coughs, sneezes or speaks., Handshake, Touching contaminated surfaces and then touching your face, Eating bushmeat or wild animals (like bats)	TRUE	TRUE	TRUE	TRUE	FALSE	TRUE	FALSE	TRUE	TRUE	FALSE	TRUE	FALSE	FALSE	I don't know	Muscle pain, Dry cough, Chest pain, Fever, Shortness of breath or difficulty breathing	Yes	Yes	Yes	Yes	Yes	No	No	No
595	Nigeria	West Africa	Nigeria	West Africa	Female	Married	Christian	Professional degree	Undergraduate	37	30-39	City/Town (Urban)	Urban	6	21	Medical Practitioning	Health Professionals	Public/Private servant	Internet websites, Social media (WhatsApp, twitter, Instagram, Facebook, etc.), Media (Television, Newspaper and Radio)	Yes	Yes	Yes	No	No	No	By respiratory droplets when an infected person coughs, sneezes or speaks., Handshake, Touching contaminated surfaces and then touching your face	TRUE	TRUE	TRUE	FALSE	FALSE	TRUE	FALSE	I don't know	FALSE	FALSE	TRUE	TRUE	TRUE	TRUE	Muscle pain, Dry cough, Fever, Shortness of breath	Yes	Yes	No	Yes	Yes	No	No	Yes
596	Nigeria	West Africa	Nigeria	West Africa	Female	Married	Christian	Master's degree	Postgraduate	35	30-39	City/Town (Suburban)	Rural	4	20	HR Professional	Public/Private servant excluding academics	Public/Private servant	Social media (WhatsApp, twitter, Instagram, Facebook, etc.)	No	Yes	No	No	No	No	By respiratory droplets when an infected person coughs, sneezes or speaks., Touching contaminated surfaces and then touching your face	TRUE	TRUE	TRUE	TRUE	TRUE	I don't know	FALSE	I don't know	FALSE	TRUE	TRUE	TRUE	TRUE	TRUE	Dry cough, Chest pain, Fever, Shortness of breath	No	Yes	Yes	Yes	Yes	No	No	Yes
597	Nigeria	West Africa	Nigeria	West Africa	Female	Single	Christian	Professional degree	Undergraduate	37	30-39	City/Town (Urban)	Urban	5	19	Accountant	Public/Private servant excluding academics	Public/Private servant	Internet websites, Social media (WhatsApp, twitter, Instagram, Facebook, etc.)	Yes	Yes	No	No	No	No	By respiratory droplets when an infected person coughs, sneezes or speaks., Touching contaminated surfaces and then touching your face	TRUE	TRUE	TRUE	FALSE	FALSE	TRUE	FALSE	FALSE	FALSE	TRUE	TRUE	TRUE	TRUE	TRUE	Dry cough, Fever, Shortness of breath	No	Yes	No	Yes	Yes	No	No	Yes
598	Nigeria	West Africa	Ireland		Female	Married	Islam	Master's degree	Postgraduate	35	30-39	City/Town (Urban)	Urban	6	20	Nursing	Health Professionals	Public/Private servant	Internet websites, Social media (WhatsApp, Twitter, Instagram, Facebook, etc.), Media (Television, Newspaper and Radio), Family and Friends	Yes	Yes	Yes	Yes	No	Yes	By respiratory droplets when an infected person coughs, sneezes or speaks., Touching contaminated surfaces and then touching your face	TRUE	TRUE	TRUE	FALSE	FALSE	TRUE	FALSE	FALSE	FALSE	FALSE	TRUE	TRUE	TRUE	FALSE	Dry cough, Fever, Shortness of breath	No	Yes	No	Yes	Yes	No	No	Yes
599	Senegal	West Africa	Senegal	West Africa	Female	Single	Christian	Bachelor's degree	Undergraduate	22	18-29	City (Rural)	Rural	5	16	Student	Student	Student/Unemployed	Internet websites, Social media (WhatsApp, twitter, Instagram, Facebook, etc.)	Yes	Yes	No	No	No	No	By respiratory droplets when an infected person coughs, sneezes or talks., Touch contaminated surfaces and then touch your face	TRUE	TRUE	TRUE	TRUE	TRUE	I don't know	I don't know	TRUE	TRUE	I don't know	TRUE	I don't know	TRUE	I don't know	Muscle pain, Dry cough, Fever, Shortness of breath or difficulty breathing	Yes	Yes	No	Yes	Yes	No	I don't know	I don't know
600	Nigeria	West Africa	Nigeria	West Africa	Female	Single	Christian	Bachelor's degree	Undergraduate	24	18-29	City/Town (Urban)	Urban	6	20	Lawyer	Public/Private servant excluding academics	Public/Private servant	Internet websites, Social media (WhatsApp, twitter, Instagram, Facebook, etc.), Media (Television, Newspaper and Radio)	Yes	Yes	Yes	No	No	No	By respiratory droplets when an infected person coughs, sneezes or speaks., Touching contaminated surfaces and then touching your face	TRUE	TRUE	TRUE	FALSE	FALSE	TRUE	FALSE	I don't know	FALSE	FALSE	TRUE	FALSE	TRUE	TRUE	Dry cough, Fever, Shortness of breath	No	Yes	No	Yes	Yes	No	No	Yes
601	Nigeria	West Africa	Nigeria	West Africa	Female	Married	Christian	Master's degree	Postgraduate	35	30-39	City/Town (Urban)	Urban	4	19	Insurance Agent	Public/Private servant excluding academics	Public/Private servant	Media (Television, Newspaper and Radio)	No	No	Yes	No	No	No	By respiratory droplets when an infected person coughs, sneezes or speaks., Handshake, Touching contaminated surfaces and then touching your face	TRUE	TRUE	TRUE	FALSE	TRUE	TRUE	FALSE	I don't know	TRUE	TRUE	TRUE	TRUE	TRUE	TRUE	Dry cough, Chest pain, Fever, Shortness of breath	No	Yes	Yes	Yes	Yes	No	I don't know	Yes
602	Nigeria	West Africa	Nigeria	West Africa	Female	Single	Christian	Bachelor's degree	Undergraduate	33	30-39	City/Town (Suburban)	Rural	3	20	Medical doctor	Health Professionals	Public/Private servant	Internet websites, Social media (WhatsApp, twitter, Instagram, Facebook, etc.), Media (Television, Newspaper and Radio), Family and Friends, Scientific journals	Yes	Yes	Yes	Yes	No	Yes	By respiratory droplets when an infected person coughs, sneezes or speaks., Touching contaminated surfaces and then touching your face	TRUE	TRUE	TRUE	FALSE	FALSE	TRUE	FALSE	I don't know	FALSE	TRUE	TRUE	TRUE	TRUE	TRUE	Muscle pain, Dry cough, Chest pain, Fever, Shortness of breath	Yes	Yes	Yes	Yes	Yes	No	No	Yes
603	Nigeria	West Africa	Nigeria	West Africa	Male	Single	Islam	Doctorate	Postgraduate	28	18-29	City/Town (Suburban)	Rural	2	22	Medical Doctor	Health Professionals	Public/Private servant	Internet websites, Social media (WhatsApp, twitter, Instagram, Facebook, etc.), Family and Friends	Yes	Yes	No	Yes	No	No	By respiratory droplets when an infected person coughs, sneezes or speaks., Handshake, Touching contaminated surfaces and then touching your face	TRUE	TRUE	TRUE	FALSE	FALSE	TRUE	FALSE	I don't know	FALSE	FALSE	TRUE	TRUE	TRUE	TRUE	Dry cough, Fever, Shortness of breath	No	Yes	No	Yes	Yes	No	No	Yes
604	Nigeria	West Africa	Nigeria	West Africa	Male	Single	Christian	Bachelor's degree	Undergraduate	27	18-29	City/Town (Urban)	Urban	1	16	Insurance	Public/Private servant excluding academics	Public/Private servant	Internet websites, Social media (WhatsApp, Twitter, Instagram, Facebook, etc.), Media (Television, Newspaper and Radio), Family and Friends	Yes	Yes	Yes	Yes	No	No	By respiratory droplets when an infected person coughs, sneezes or speaks., Handshake, Touching contaminated surfaces and then touching your face	TRUE	TRUE	TRUE	FALSE	FALSE	TRUE	FALSE	FALSE	FALSE	TRUE	TRUE	TRUE	TRUE	TRUE	Chest pain, Fever, Shortness of breath	No	No	Yes	Yes	Yes	No	No	Yes
605	Ghana	West Africa	Ghana	West Africa	Male	Single	Christian	Bachelor's degree	Undergraduate	29	18-29	City/Town (Urban)	Urban	6	13	ICT Teachnician	Public/Private servant excluding academics	Public/Private servant	Internet websites, Workshop and Trainings	Yes	No	No	No	Yes	No	By respiratory droplets when an infected person coughs, sneezes or speaks.	FALSE	TRUE	TRUE	FALSE	FALSE	TRUE	FALSE	FALSE	FALSE	TRUE	TRUE	TRUE	TRUE	TRUE	Shortness of breath	No	No	No	No	Yes	No	No	Yes
606	Ghana	West Africa	Ghana	West Africa	Female	Single	Christian	Master's degree	Postgraduate	40	40+	City/Town (Urban)	Urban	3	19	Banking	Public/Private servant excluding academics	Public/Private servant	Media (Television, Newspaper and Radio)	No	No	Yes	No	No	No	By respiratory droplets when an infected person coughs, sneezes or speaks., Contaminated foodstuffs, Handshake, Touching contaminated surfaces and then touching your face	TRUE	TRUE	TRUE	FALSE	FALSE	TRUE	FALSE	FALSE	FALSE	FALSE	TRUE	TRUE	TRUE	TRUE	Dry cough, Fever, Muscle pain, Shortness of breath	Yes	Yes	No	Yes	Yes	No	No	Yes
607	Nigeria	West Africa	Nigeria	West Africa	Male	Married	Christian	Associate degree	Undergraduate	35	30-39	Village (Rural)	Rural	6	15	Applicant	Unemployed	Student/Unemployed	Internet websites, Media (Television, Newspaper and Radio)	Yes	No	Yes	No	No	No	By respiratory droplets when an infected person coughs, sneezes or speaks., Handshake, Touching contaminated surfaces and then touching your face, Blood transfusion, Contaminated foodstuffs	FALSE	TRUE	TRUE	TRUE	FALSE	TRUE	TRUE	TRUE	FALSE	FALSE	TRUE	TRUE	TRUE	TRUE	Muscle pain, Dry cough, Chest pain, Fever, Shortness of breath	Yes	Yes	Yes	Yes	Yes	No	No	Yes
608	Nigeria	West Africa	Others		Male	Married	Christian	Master's degree	Postgraduate	33	30-39	City/Town (Urban)	Urban	2	17	Engineer	Public/Private servant excluding academics	Public/Private servant	Internet websites, Social media (WhatsApp, twitter, Instagram, Facebook, etc.), Media (Television, Newspaper and Radio), Family and Friends	Yes	Yes	Yes	Yes	No	No	By respiratory droplets when an infected person coughs, sneezes or speaks., Handshake, Touching contaminated surfaces and then touching your face	I don't know	TRUE	TRUE	TRUE	I don't know	I don't know	I don't know	I don't know	I don't know	I don't know	TRUE	I don't know	TRUE	TRUE	Dry cough, Fever, Shortness of breath	No	Yes	No	Yes	Yes	No	No	Yes
609	Guinea	West Africa	Guinea	West Africa	Male	Married	Islam	Master's degree	Postgraduate	33	30-39	City/Town (Urban)	Urban	5	19	Veterinarian	Public/Private servant excluding academics	Public/Private servant	Internet websites, Social media (WhatsApp, twitter, Instagram, Facebook, etc.), Family and Friends, Others	Yes	Yes	No	Yes	Yes	No	By respiratory droplets when an infected person coughs, sneezes or talks., Handshake, Touching contaminated surfaces and then touching your face, Blood transfusion, Contaminated food, Eating bushmeat or wild animals (such as bat)	TRUE	TRUE	TRUE	TRUE	FALSE	TRUE	FALSE	TRUE	TRUE	TRUE	TRUE	FALSE	I don't know	I don't know	Muscle pain, Dry cough, Chest pain, Fever, Shortness of breath or difficulty breathing	Yes	Yes	Yes	Yes	Yes	No	No	Yes
610	Benin Republic	West Africa	Benin Republic	West Africa	Male	Married	Christian	Master's degree	Postgraduate	36	30-39	City/Town (Urban)	Urban	6	20	Environment	Public/Private servant excluding academics	Public/Private servant	Other	No	No	No	No	Yes	No	By respiratory droplets when an infected person coughs, sneezes or talks., Handshake, Touching contaminated surfaces and then touching your face, Blood transfusion, Others	TRUE	TRUE	TRUE	TRUE	TRUE	I don't know	I don't know	TRUE	TRUE	I don't know	TRUE	FALSE	I don't know	I don't know	Muscle pain, Dry cough, Chest pain, Fever, Shortness of breath or difficulty breathing, Others	Yes	Yes	Yes	Yes	Yes	Yes	No	I don't know
611	Ghana	West Africa	Nigeria	West Africa	Female	Married	Christian	Doctorate	Postgraduate	37	30-39	City/Town (Suburban)	Rural	6	22	Researcher	Academic/Researcher	Public/Private servant	Internet websites, Social media (WhatsApp, Twitter, Instagram, Facebook, etc.), Media (Television, Newspaper and Radio), Family and Friends	Yes	Yes	Yes	Yes	No	Yes	By respiratory droplets when an infected person coughs, sneezes or speaks., Handshake, Touching contaminated surfaces and then touching your face	TRUE	TRUE	TRUE	FALSE	FALSE	TRUE	FALSE	FALSE	FALSE	FALSE	TRUE	TRUE	TRUE	TRUE	Dry cough, Fever, Muscle pain	Yes	Yes	No	Yes	No	No	No	Yes
612	Ghana	West Africa	United States of America		Male	Married	Christian	Senior Secondary	Vocational/Secondary	44	40+	City/Town (Suburban)	Rural	4	13	Engineering	Public/Private servant excluding academics	Public/Private servant	Internet websites, Media (Television, Newspaper and Radio)	Yes	No	No	No	No	Yes	By respiratory droplets when an infected person coughs, sneezes or speaks.	TRUE	I don't know	TRUE	I don't know	FALSE	TRUE	FALSE	FALSE	FALSE	FALSE	TRUE	TRUE	TRUE	TRUE	Dry cough, Fever, Shortness of breath	No	Yes	No	Yes	Yes	No	No	Yes
613	Ghana	West Africa	Ghana	West Africa	Female	Married	Christian	Master's degree	Postgraduate	46	40+	City/Town (Urban)	Urban	10	24	Medical practitioner	Health Professionals	Public/Private servant	Social media (WhatsApp, Twitter, Instagram, Facebook, etc.), Media (Television, Newspaper and Radio), Family and Friends	No	Yes	Yes	Yes	No	Yes	By respiratory droplets when an infected person coughs, sneezes or speaks., Contaminated foodstuffs, Handshake, Touching contaminated surfaces and then touching your face	TRUE	TRUE	TRUE	TRUE	TRUE	TRUE	TRUE	TRUE	FALSE	TRUE	TRUE	TRUE	TRUE	TRUE	Dry cough, Fever, Shortness of breath	No	Yes	No	Yes	Yes	No	No	Yes
614	Nigeria	West Africa	United States of America		Female	Married	Christian	Professional degree	Undergraduate	51	40+	City/Town (Suburban)	Rural	5	22	Physician	Public/Private servant excluding academics	Public/Private servant	Internet websites, Media (Television, Newspaper and Radio), Family and Friends	Yes	No	Yes	Yes	No	Yes	By respiratory droplets when an infected person coughs, sneezes or speaks., Handshake, Touching contaminated surfaces and then touching your face	TRUE	TRUE	TRUE	I don't know	I don't know	I don't know	I don't know	I don't know	I don't know	I don't know	TRUE	TRUE	TRUE	TRUE	Dry cough, Fever, Muscle pain, Shortness of breath	Yes	Yes	No	Yes	Yes	No	No	Yes
615	Ghana	West Africa	Ghana	West Africa	Female	Single	Christian	Master's degree	Postgraduate	35	30-39	City/Town (Urban)	Urban	1	30	Self employed	Public/Private servant excluding academics	Public/Private servant	Internet websites, Media (Television, Newspaper and Radio), Family and Friends	Yes	No	Yes	Yes	No	No	By respiratory droplets when an infected person coughs, sneezes or speaks., Touching contaminated surfaces and then touching your face	TRUE	TRUE	TRUE	TRUE	FALSE	TRUE	FALSE	TRUE	TRUE	TRUE	TRUE	TRUE	TRUE	TRUE	Chest pain, Dry cough, Fever, Muscle pain, Shortness of breath	Yes	Yes	Yes	Yes	Yes	No	No	Yes
[truncated: 433 more rows]
[truncated: 38 more columns]

## Sheet: variable_definitions
variable name	variable label
id	Participant ID
nationty	Nationality
or_cat	Region of origin
count_res	Country of residence during this pandemic
orp_cat	Region of residence during pandemic
gender	Gender
mstatus	Marital Status
reli	Religion
educlevel	Highest educational qualification?
educ_cat	Education level(re-categorized)
agebday	Age as at last birthday
age_cat	Age group(Categorized)
areadesc	How would you describe the area in which you live?
area_cat	Place of residence
numhhold	Number of people in a household
[truncated: 73 more rows]
